# Supplementary material for: The Biological Diversity and Production of Volatile Organic Compounds by Stem-Inhabiting Endophytic Fungi of Ecuador
Source: J Fungi (Basel). 2015 Dec 2;1(3):384–96. doi: 10.3390/jof1030384 (PMC5753131; doi:10.3390/jof1030384)
Supplement: Supplementary File 1 [file jof-01-00384-s001.xlsx]

## Sheet: Sheet2
Endophyte ID	GenBank Accession Number	Collector Name	Date Collected	Host Family	Host Name
E10010A	JN616276	William Zhao	2011-03-07	MONIMIACEAE	Siparuna tecaphora
E10011A	JN616277	William Zhao	2011-03-07	POACEAE	Chusquea scandens
E10021C	JN616279	William Zhao	2011-03-11	CUCURBITACEAE	Melothria longituba
E10030A	JN616280	William Zhao	2011-03-13	MENISPERMACEAE	Disciphania dioscoreoides
E10032A	JN616281	William Zhao	2011-03-13	MENISPERMACEAE	Anomospermum reticulatum
E10200C	JN418781	Pedro Barba	2011-03-10	MELASTOMATACEAE	Miconia barbinervis
E10206B	JN418783	Pedro Barba	2011-03-12	COSTACEAE	Costus
E10208C	JN418785	Pedro Barba	2011-03-12	LECYTHIDACEAE	Grias neubertii
E10500A	JN572046	Trevor Auman	2011-03-06	APOCYNACEAE	Tabernaemontana heterophylla
E10512B	JN572049	Trevor Auman	2011-03-07	SOLANACEAE	Brugmansia aurea
E10513D	JN572051	Trevor Auman	2011-03-08	PIPERACEAE	Peperomia subalata
E10514D	JN572052	Trevor Auman	2011-03-08	FABACEAE	Ormosia coarctata
E10701A	JX469530	Russell Ault	2012-03-05	NYCTAGINACEAE	Pisonia aculeata
E10701C	JX469531	Russell Ault	2012-03-05	NYCTAGINACEAE	Pisonia aculeata
E10701D	JX469532	Russell Ault	2012-03-05	NYCTAGINACEAE	Pisonia aculeata
E10701F	JX469533	Russell Ault	2012-03-05	NYCTAGINACEAE	Pisonia aculeata
E10702A	JX469534	Russell Ault	2012-03-05	STERCULIACEAE	Guazuma ulmifolia
E10702F	JX469536	Russell Ault	2012-03-05	STERCULIACEAE	Guazuma ulmifolia
E10702J	JX469539	Russell Ault	2012-03-05	STERCULIACEAE	Guazuma ulmifolia
E10703F	JX469542	Russell Ault	2012-03-05	BURSERACEAE	Bursera graveolens
E10704B	JX469544	Russell Ault	2012-03-06	EUPHORBIACEAE	Croton abutiloides
E10705A	JX469545	Russell Ault	2012-03-06	SOLANACEAE	Witheringia solanacea
E10711G	KT995630	Russell Ault	2012-03-08	ASTERACEAE	Smallanthus sonchifolius
E10712A	JX469546	Russell Ault	2012-03-08	VERBENACEAE	Verbena litoralis
E10712C	JX469547	Russell Ault	2012-03-08	VERBENACEAE	Verbena litoralis
E10713B	JX469548	Russell Ault	2012-03-08	GENTIANACEAE	Macrocarpaea sodiroana
E10713X	KT995631	Russell Ault	2012-03-08	GENTIANACEAE	Macrocarpaea sodiroana
E10714A	JX469549	Russell Ault	2012-03-08	RUBIACEAE	Cinchona pubescens
E10715A	JX469551	Russell Ault	2012-03-08	RUBIACEAE	Cinchona pubescens
E10715B	KT995632	Russell Ault	2012-03-08	RUBIACEAE	Cinchona pubescens
E10715C	JX469552	Russell Ault	2012-03-08	RUBIACEAE	Cinchona pubescens
E10715E	JX469553	Russell Ault	2012-03-08	RUBIACEAE	Cinchona pubescens
E10716D	JX469555	Russell Ault	2012-03-10	STERCULIACEAE	Theobroma subincanum
E10716G	JX469557	Russell Ault	2012-03-10	STERCULIACEAE	Theobroma subincanum
E10716H	JX469558	Russell Ault	2012-03-10	STERCULIACEAE	Theobroma subincanum
E10717A	JX469559	Russell Ault	2012-03-10	MYRISTICACEAE	Virola flexuosa
E10719G	JX469562	Russell Ault	2012-03-12	LECYTHIDACEAE	Grias neuberthii
E10719H	JX469563	Russell Ault	2012-03-12	LECYTHIDACEAE	Grias neuberthii
E10720A	JX469564	Russell Ault	2012-03-12	PIPERACEAE	Piper peltatum
E10723C	JX469566	Russell Ault	2012-03-13	MORACEAE	Ficus yoponensis
E10724C	KT995633	Russell Ault	2012-03-13	MELIACEAE	Guarea ecuadoriensis
E10724D	JX469567	Russell Ault	2012-03-13	MELIACEAE	Guarea ecuadoriensis
E10724K	KT995634	Russell Ault	2012-03-13	MELIACEAE	Guarea ecuadoriensis
E10724Q	KT995635	Russell Ault	2012-03-13	MELIACEAE	Guarea ecuadoriensis
E10803A	KT995636	Candice Baird	2012-03-05	POLYGONACEAE	Coccoloba obovata
E10806E	KT995637	Candice Baird	2012-03-05	ASTERACEAE	Adenostemma platyphyllum
E10812A	KT995638	Candice Baird	2012-03-10	RUBIACEAE	Calycophyllum megistocaulum
E10929B	KT995639	John Doyle	2012-03-13	RUBIACEAE	Bothriospora corymbosa
E11004B	KT995640	Giovanni Forcina	2012-03-06	MONIMIACEAE	Siparuna echinata
E11004J	KT995641	Giovanni Forcina	2012-03-06	MONIMIACEAE	Siparuna echinata
E11004L	KT995642	Giovanni Forcina	2012-03-06	MONIMIACEAE	Siparuna echinata
E11004M	KT995643	Giovanni Forcina	2012-03-06	MONIMIACEAE	Siparuna echinata
E11006A	KT995644	Giovanni Forcina	2012-03-08	LAMIACEAE	Salvia scutellariodes
E11010A	KT995645	Giovanni Forcina	2012-03-08	MONIMIACEAE	Siparuna aspera
E11010B	KT995646	Giovanni Forcina	2012-03-08	MONIMIACEAE	Siparuna aspera
E11010F	KT995647	Giovanni Forcina	2012-03-08	MONIMIACEAE	Siparuna aspera
E11010G	KT995648	Giovanni Forcina	2012-03-08	MONIMIACEAE	Siparuna aspera
E11014E	KT995649	Giovanni Forcina	2012-03-10	EUPHORBIACEAE	Hevea guianensis
E11014F	KT995650	Giovanni Forcina	2012-03-10	EUPHORBIACEAE	Hevea guianensis
E11016A	KT995651	Giovanni Forcina	2012-03-10	MORACEAE	Naucleopsis glabra
E11016G	KT995652	Giovanni Forcina	2012-03-10	MORACEAE	Naucleopsis glabra
E11016H	KT995653	Giovanni Forcina	2012-03-10	MORACEAE	Naucleopsis glabra
E11016J	KT995654	Giovanni Forcina	2012-03-10	MORACEAE	Naucleopsis glabra
E11017A	KT995655	Giovanni Forcina	2012-03-10	MONIMIACEAE	Siparuna laurifolia
E11022A	KT995656	Giovanni Forcina	2012-03-11	MENISPERMACEAE	Abuta grandifolia
E11104G	KT995657	Margaret Green	2012-03-06	ZINGIBERACEAE	Renealmea thyrsoidea
E11104J	KT995658	Margaret Green	2012-03-06	ZINGIBERACEAE	Renealmea thyrsoidea
E11104L	KT995659	Margaret Green	2012-03-06	ZINGIBERACEAE	Renealmea thyrsoidea
E11118A	KT995660	Margaret Green	2012-03-10	ZINGIBERACEAE	Renealmea alpina
E11120A	KT995661	Margaret Green	2012-03-11	MELASTOMATACEAE	Bellucia pentamera
E11120J	KT995662	Margaret Green	2012-03-11	MELASTOMATACEAE	Bellucia pentamera
E11120K	KT995663	Margaret Green	2012-03-11	MELASTOMATACEAE	Bellucia pentamera
E11123M	KT995664	Margaret Green	2012-03-12	ZINGIBERACEAE	Curcuma longa
E11126D	KT995665	Margaret Green	2012-03-13	SIMAROUBACEAE	Picramnia latifolia
E11126E	KT995666	Margaret Green	2012-03-13	SIMAROUBACEAE	Picramnia latifolia
E11126F	KT995667	Margaret Green	2012-03-13	SIMAROUBACEAE	Picramnia latifolia
E11126K	KT995668	Margaret Green	2012-03-13	SIMAROUBACEAE	Picramnia latifolia
E11126N	KT995669	Margaret Green	2012-03-13	SIMAROUBACEAE	Picramnia latifolia
E11128E	KT995670	Margaret Green	2012-03-13	RUBIACEAE	Genipa americana
E11201A	KT995671	Ki woong Kang	2012-03-05	EBENACEAE	Diospyros inconstans
E11201C	KT995672	Ki woong Kang	2012-03-05	EBENACEAE	Diospyros inconstans
E11201G	KT995673	Ki woong Kang	2012-03-05	EBENACEAE	Diospyros inconstans
E11203B	KT995674	Ki woong Kang	2012-03-05	LECYTHIDACEAE	Gustavia pubescens
E11203C	KT995675	Ki woong Kang	2012-03-05	LECYTHIDACEAE	Gustavia pubescens
E11211A	KT995676	Ki woong Kang	2012-03-07	MORACEAE	Ficus subandina
E11217C	KT995677	Ki woong Kang	2012-03-09	CONVOLVULACEAE	Ipomoea purpurea
E11220A	KT995678	Ki woong Kang	2012-03-11	MORACEAE	Ficus paraensis
E11220B	KT995679	Ki woong Kang	2012-03-11	MORACEAE	Ficus paraensis
E11220C	KT995680	Ki woong Kang	2012-03-11	MORACEAE	Ficus paraensis
E11220G	KT995681	Ki woong Kang	2012-03-11	MORACEAE	Ficus paraensis
E11224A	KT995682	Ki woong Kang	2012-03-13	CUCURBITACEAE	Fevillea cordifolia
E11229A	KT995683	Ki woong Kang	2012-03-13	COSTACEAE	Costus arabicus
E11229F	KT995684	Ki woong Kang	2012-03-13	COSTACEAE	Costus arabicus
E11230A	KF466959	Ki woong Kang	2012-03-13	ASCLEPIADACEAE	Asclepias curassavica
E11301A	KT995685	Samantha Lee	2012-03-05	FABACEAE	Erythrina velutina
E11301B	KT995686	Samantha Lee	2012-03-05	FABACEAE	Erythrina velutina
E11302A	KT995687	Samantha Lee	2012-03-05	VERBENACEAE	Priva lappulacea
E11302B	KT995688	Samantha Lee	2012-03-05	VERBENACEAE	Priva lappulacea
E11302C	KT995689	Samantha Lee	2012-03-05	VERBENACEAE	Priva lappulacea
E11303B	KT995690	Samantha Lee	2012-03-05	PHYTOLACCACEAE	Petiveria alliacea
E11303C	KT995691	Samantha Lee	2012-03-05	PHYTOLACCACEAE	Petiveria alliacea
E11307A	KF494314	Samantha Lee	2012-03-06	ONAGRACEAE	Fuchsia macrostigma
E11307B	KT995692	Samantha Lee	2012-03-06	ONAGRACEAE	Fuchsia macrostigma
E11307C	KT995693	Samantha Lee	2012-03-06	ONAGRACEAE	Fuchsia macrostigma
E11307D	KT995694	Samantha Lee	2012-03-06	ONAGRACEAE	Fuchsia macrostigma
E11307F	KT995695	Samantha Lee	2012-03-06	ONAGRACEAE	Fuchsia macrostigma
E11308A	KT995696	Samantha Lee	2012-03-06	GESNERIACEAE	Besleria barclayi
E11309B	KT995697	Samantha Lee	2012-03-06	FABACEAE	Erythrina edulis
E11320E	KT995698	Samantha Lee	2012-03-09	ROSACEAE	Margyricarpus pinnatus
E11321A	KT995699	Samantha Lee	2012-03-11	MYRTACEAE	Eugenia oerstediana
E11321B	KT995700	Samantha Lee	2012-03-11	MYRTACEAE	Eugenia oerstediana
E11321C	KT995701	Samantha Lee	2012-03-11	MYRTACEAE	Eugenia oerstediana
E11322B	KT995702	Samantha Lee	2012-03-13	ASCLEPIADACEAE	Asclepias curassivisceae
E11322G	KT995703	Samantha Lee	2012-03-13	ASCLEPIADACEAE	Asclepias curassivisceae
E11323A	KT995704	Samantha Lee	2012-03-12	PHYTOLACCACEAE	Phytolacca rivinoides
E11323B	AY383320	Samantha Lee	2012-03-12	PHYTOLACCACEAE	Phytolacca rivinoides
E11323C	KT995705	Samantha Lee	2012-03-12	PHYTOLACCACEAE	Phytolacca rivinoides
E11401A	KT995706	Lisa Lin	2012-03-05	EUPHORBIACEAE	Sapium utile
E11401C	KT995707	Lisa Lin	2012-03-05	EUPHORBIACEAE	Sapium utile
E11401G	KT995708	Lisa Lin	2012-03-05	EUPHORBIACEAE	Sapium utile
E11401I	KT995709	Lisa Lin	2012-03-05	EUPHORBIACEAE	Sapium utile
E11402A	KT995710	Lisa Lin	2012-03-05	ANACARDIACEAE	Mangifera indica
E11402B	KT995711	Lisa Lin	2012-03-05	ANACARDIACEAE	Mangifera indica
E11402C	KT995712	Lisa Lin	2012-03-05	ANACARDIACEAE	Mangifera indica
E11402I	KT995713	Lisa Lin	2012-03-05	ANACARDIACEAE	Mangifera indica
E11403B	KT995714	Lisa Lin	2012-03-05	LYTHRACEAE	Adenaria floribunda
E11403D	KT995715	Lisa Lin	2012-03-05	LYTHRACEAE	Adenaria floribunda
E11406A	KT995716	Lisa Lin	2012-03-05	CUCURBITACEAE	Momordica charantia
E11406B	KT995717	Lisa Lin	2012-03-05	CUCURBITACEAE	Momordica charantia
E11406C	KT995718	Lisa Lin	2012-03-05	CUCURBITACEAE	Momordica charantia
E11406D	KT995719	Lisa Lin	2012-03-05	CUCURBITACEAE	Momordica charantia
E11406G	KT995720	Lisa Lin	2012-03-05	CUCURBITACEAE	Momordica charantia
E11407A	KT995721	Lisa Lin	2012-03-06	ERICACEAE	Psammisia aurantiaca
E11408C	KT995722	Lisa Lin	2012-03-06	GESNERIACEAE	Columnea medicinalis
E11410B	KT995723	Lisa Lin	2012-03-06	ERICACEAE	Cavendishia complectens
E11413C	KT995724	Lisa Lin	2012-03-08	RUTACEAE	Citrus medica (limon)
E11417B	KT995725	Lisa Lin	2012-03-09	CHENOPODIACEAE	Chenopodium quinoa
E11422A	KT995726	Lisa Lin	2012-03-11	FLACOURTIACEAE	Mayna grandifloria
E11422C	KT995727	Lisa Lin	2012-03-11	FLACOURTIACEAE	Mayna grandifloria
E11422E	KT995728	Lisa Lin	2012-03-11	FLACOURTIACEAE	Mayna grandifloria
E11423A	KT995729	Lisa Lin	2012-03-11	FLACOURTIACEAE	Mayna odorata
E11423C	KT995730	Lisa Lin	2012-03-11	FLACOURTIACEAE	Mayna odorata
E11423G	KT995731	Lisa Lin	2012-03-11	FLACOURTIACEAE	Mayna odorata
E11424C	KT995732	Lisa Lin	2012-03-13	PIPERACEAE	Piper peltatum
E11426C	KT995733	Lisa Lin	2012-03-13	CRASSULACEAE	Bryophyllum pinnatum
E11501B	KT995734	Benjamin Long	2012-03-05	URTICACEAE	Urera baccifera
E11502A	KT995735	Benjamin Long	2012-03-05	FABACEAE	Bauhinia aculeata
E11502D	KT995736	Benjamin Long	2012-03-05	FABACEAE	Bauhinia aculeata
E11504A	KF447478	Benjamin Long	2012-03-05	MELIACEAE	Trichilia elegans
E11509N	KT995737	Benjamin Long	2012-03-06	URTICACEAE	Urera baccifera
E11514A	KT995738	Benjamin Long	2012-03-08	VERBENACEAE	Lantana rugulosa
E11517B	KT995739	Benjamin Long	2012-03-10	ULMACEAE	Ampelocera edentula
E11522A	KT995740	Benjamin Long	2012-03-12	MORACEAE	Ficus insipida
E11522B	KT995741	Benjamin Long	2012-03-12	MORACEAE	Ficus insipida
E11523B	KT995742	Benjamin Long	2012-03-12	BIGNONIACEAE	Jacaranda glabra
E11523C	KT995743	Benjamin Long	2012-03-12	BIGNONIACEAE	Jacaranda glabra
E11524B	KT995744	Benjamin Long	2012-03-12	MELIACEAE	Guarea guidonia
E11527A	KT995745	Benjamin Long	2012-03-12	CELASTRACEAE	Maytenus macrocarpa
E11527D	KT995746	Benjamin Long	2012-03-12	CELASTRACEAE	Maytenus macrocarpa
E11528A	KT995747	Benjamin Long	2012-03-12	BOMBACACEAE	Ceiba pentandra
E11528B	KT995748	Benjamin Long	2012-03-12	BOMBACACEAE	Ceiba pentandra
E11529A	KT995749	Benjamin Long	2012-03-12	CLUSIACEAE	Clusia amazonica
E11529C	KT995750	Benjamin Long	2012-03-12	CLUSIACEAE	Clusia amazonica
E11530A	KT995751	Benjamin Long	2012-03-12	APOCYNACEAE	Tabermontana sananho
E11530B	KT995752	Benjamin Long	2012-03-12	APOCYNACEAE	Tabermontana sananho
E11601A	KT995753	Kaitlin Mclean	2012-03-05	PIPERACEAE	Piper arborcum
E11602B	KT995754	Kaitlin Mclean	2012-03-05	LECYTHIDACEAE	Gustavia pubescens
E11604A	KT995755	Kaitlin Mclean	2012-03-06	MYRSINACEAE	Myrsine pellucida
E11608A	KT995756	Kaitlin Mclean	2012-02-07	GESNERIACEAE	Columnea eubracteata
E11608C	KT995757	Kaitlin Mclean	2012-02-07	GESNERIACEAE	Columnea eubracteata
E11609A	KT995758	Kaitlin Mclean	2012-03-07	BEGONIACEAE	Begonia sodiroi
E11609C	KT995759	Kaitlin Mclean	2012-03-07	BEGONIACEAE	Begonia sodiroi
E11610A	KT995760	Kaitlin Mclean	2012-03-07	BALSAMINACEAE	Impatiens walleriana
E11610C	KT995761	Kaitlin Mclean	2012-03-07	BALSAMINACEAE	Impatiens walleriana
E11610D	KT995762	Kaitlin Mclean	2012-03-07	BALSAMINACEAE	Impatiens walleriana
E11611A	KT995763	Kaitlin Mclean	2012-03-08	EUPHORBIACEAE	Croton callicarpifolius
E11612A	KT995764	Kaitlin Mclean	2012-03-10	PIPERACEAE	Piper flagellicuspe
E11613A	KT995765	Kaitlin Mclean	2012-03-11	MENISPERMACEAE	Disiciphania ernstii
E11613B	KT995766	Kaitlin Mclean	2012-03-11	MENISPERMACEAE	Disiciphania ernstii
E11613D	KT995767	Kaitlin Mclean	2012-03-11	MENISPERMACEAE	Disiciphania ernstii
E11613F	KT995768	Kaitlin Mclean	2012-03-11	MENISPERMACEAE	Disiciphania ernstii
E11615A	KT995769	Kaitlin Mclean	2012-03-11	ANNONACEAE	Guatteria recurvisepala
E11615D	KT995770	Kaitlin Mclean	2012-03-11	ANNONACEAE	Guatteria recurvisepala
E11616C	KT995771	Kaitlin Mclean	2012-03-11	MENISPERMACEAE	Sciadotenia ramiflora
E11621D	KT995772	Kaitlin Mclean	2012-03-12	APOCYNACEAE	Tabernaemontana sananho
E11621F	KT995773	Kaitlin Mclean	2012-03-12	APOCYNACEAE	Tabernaemontana sananho
E11623A	KT995774	Kaitlin Mclean	2012-03-12	THEOPHRASTACEAE	Clavija venosa
E11703.1Z	KT995775	Meredith Redick	2012-03-05	ANNONACEAE	Annona squamosa
E11703T	KT995776	Meredith Redick	2012-03-05	ANNONACEAE	Annona squamosa
E11716B	KT995777	Meredith Redick	2012-03-07	CARICACEAE	Carica pulchra
E11737B	KT995778	Meredith Redick	2012-03-12	LAURACEAE	Persea americana
E11737C	KT995779	Meredith Redick	2012-03-12	LAURACEAE	Persea americana
E11737N	KT995780	Meredith Redick	2012-03-12	LAURACEAE	Persea americana
E11738B	KT995781	Meredith Redick	2012-03-12	CARICACEAE	Jacaratia spinosa
E11805B	KT995782	Sophia Shimer	2012-03-05	STERCULIACEAE	Guazuma ulmifolia
E11805C	KT995783	Sophia Shimer	2012-03-05	STERCULIACEAE	Guazuma ulmifolia
E11805E	KT995784	Sophia Shimer	2012-03-05	STERCULIACEAE	Guazuma ulmifolia
E11806B	KT995785	Sophia Shimer	2012-03-05	EUPHORBIACEAE	Phyllanthus graveolens
E11806D	KT995786	Sophia Shimer	2012-03-05	EUPHORBIACEAE	Phyllanthus graveolens
E11807A	KT995787	Sophia Shimer	2012-03-06	ZINGIBERACEAE	Renealmia oligotricha
E11810A	KT995788	Sophia Shimer	2012-03-07	ASTERACEAE	Mikania hitchcockii
E11811D	KT995789	Sophia Shimer	2012-03-08	EUPHORBIACEAE	Croton abutiloides
E11820A	KT995790	Sophia Shimer	2012-03-10	PIPERACEAE	Piper lanceifolium
E11822B	KT995791	Sophia Shimer	2012-03-11	RUBIACEAE	Uncaria guayenensis
E11823A	KT995792	Sophia Shimer	2012-03-11	SOLANACEAE	Physalis pubescens
E11823B	KT995793	Sophia Shimer	2012-03-11	SOLANACEAE	Physalis pubescens
E11823D	KT995794	Sophia Shimer	2012-03-11	SOLANACEAE	Physalis pubescens
E11824B	KT995795	Sophia Shimer	2012-03-11	VERBENACEAE	Stachytarpheta cayennensis
E11824C	KT995796	Sophia Shimer	2012-03-11	VERBENACEAE	Stachytarpheta cayennensis
E11825A	KT995797	Sophia Shimer	2012-03-12	SMILACACEAE	Smilax insignis
E11826A	KT995798	Sophia Shimer	2012-03-12	SOLANACEAE	Brunfelsia chiricaspi
E11828B	KT995799	Sophia Shimer	2012-03-13	MELASTOMATACEAE	Triolena obliqua
E11829B	KT995800	Sophia Shimer	2012-03-13	EUPHORBIACEAE	Croton tessmannii
E11829I	KT995801	Sophia Shimer	2012-03-13	EUPHORBIACEAE	Croton tessmannii
E11901D	KT995802	Jaime Sunwoo	2012-03-05	CAPPARACEAE	Capparis frondosa
E11901K	KT995803	Jaime Sunwoo	2012-03-05	CAPPARACEAE	Capparis frondosa
E11901M	KT995804	Jaime Sunwoo	2012-03-05	CAPPARACEAE	Capparis frondosa
E11902A	KT995805	Jaime Sunwoo	2012-03-05	FABACEAE	Acacia aroma
E11902J	KT995806	Jaime Sunwoo	2012-03-05	FABACEAE	Acacia aroma
E11903A	KT995807	Jaime Sunwoo	2012-03-05	RUBIACEAE	Randia aurantiaca
E11903B	KT995808	Jaime Sunwoo	2012-03-05	RUBIACEAE	Randia aurantiaca
E11904F	KT995809	Jaime Sunwoo	2012-03-05	FABACEAE	Cassia fructicosa
E11904G	KT995810	Jaime Sunwoo	2012-03-05	FABACEAE	Cassia fructicosa
E11906D	KT995811	Jaime Sunwoo	2012-03-05	FLACOURTIACEAE	Casearia aculeata
E11906E	KT995812	Jaime Sunwoo	2012-03-05	FLACOURTIACEAE	Casearia aculeata
E11906I	KT995813	Jaime Sunwoo	2012-03-05	FLACOURTIACEAE	Casearia aculeata
E11907C	KF494315	Jaime Sunwoo	2012-03-05	FABACEAE	Cassia fistulal
E11907D	KT995814	Jaime Sunwoo	2012-03-05	FABACEAE	Cassia fistulal
E11907G	KT995815	Jaime Sunwoo	2012-03-05	FABACEAE	Cassia fistulal
E11909A	KT995816	Jaime Sunwoo	2012-03-06	FABACEAE	Erythrina edulis
E11912B	KT995817	Jaime Sunwoo	2012-03-06	FABACEAE	Inga edulis
E11912C	KT995818	Jaime Sunwoo	2012-03-06	FABACEAE	Inga edulis
E11913A	KT995819	Jaime Sunwoo	2012-03-07	ARACEAE	Philodendron gualeanum
E11914A	KT995820	Jaime Sunwoo	2012-03-07	FABACEAE	Entada gigas
E11915A	KT995821	Jaime Sunwoo	2012-03-08	FABACEAE	Tephrosia sinapou
E11915B	KT995822	Jaime Sunwoo	2012-03-08	FABACEAE	Tephrosia sinapou
E11916A	KT995823	Jaime Sunwoo	2012-03-08	FABACEAE	Desmodium campylocladus
E11917F	KT995824	Jaime Sunwoo	2012-03-08	FABACEAE	Inga edulis
E11917G	KT995825	Jaime Sunwoo	2012-03-08	FABACEAE	Inga edulis
E11917H	KT995826	Jaime Sunwoo	2012-03-08	FABACEAE	Inga edulis
E11923C	KT995827	Jaime Sunwoo	2012-03-11	FABACEAE	Mimosa annularis
E11925A	KT995828	Jaime Sunwoo	2012-03-11	FABACEAE	Zygia latifolia
E11925C	KT995829	Jaime Sunwoo	2012-03-11	FABACEAE	Zygia latifolia
E11925H	KT995830	Jaime Sunwoo	2012-03-11	FABACEAE	Zygia latifolia
E11927B	KT995831	Jaime Sunwoo	2012-03-12	FABACEAE	Parkia multijuga
E11927C	KT995832	Jaime Sunwoo	2012-03-12	FABACEAE	Parkia multijuga
E11927F	KT995833	Jaime Sunwoo	2012-03-12	FABACEAE	Parkia multijuga
E12001C	KT995834	Helen Xu	2012-03-05	APOCYNACEAE	Stemmadenia obovata
E12001F	KT995835	Helen Xu	2012-03-05	APOCYNACEAE	Stemmadenia obovata
E12001G	KT995836	Helen Xu	2012-03-05	APOCYNACEAE	Stemmadenia obovata
E12005A	KT995837	Helen Xu	2012-03-06	ZINGIBERACEAE	Renealmia thyrsoidea
E12006B	KT995838	Helen Xu	2012-03-06	MYRTACEAE	Psidium guajava
E12006C	KT995839	Helen Xu	2012-03-06	MYRTACEAE	Psidium guajava
E12007A	KT995840	Helen Xu	2012-03-06	MUSACEAE	Musa paradisiaca
E12008B	KT995841	Helen Xu	2012-03-06	ASTERACEAE	Erichites valerianfolius
E12009A	KT995842	Helen Xu	2012-03-07	BEGONIACEAE	Begonia parviflora
E12011A	KT995843	Helen Xu	2012-03-08	ASTERACEAE	Bidens andicola
E12011C	KT995844	Helen Xu	2012-03-08	ASTERACEAE	Bidens andicola
E12016B	KT995845	Helen Xu	2012-03-10	ERYTHROXYLACEAE	Erythroxylum macrophyllum
E12018A	KT995846	Helen Xu	2012-03-09	ASTERACEAE	Baccharis latifolia
E12020A	KT995847	Helen Xu	2012-03-11	EUPHORBIACEAE	Jatropha gossypifolia
E12020B	KT995848	Helen Xu	2012-03-11	EUPHORBIACEAE	Jatropha gossypifolia
E12022A	KT995849	Helen Xu	2012-03-11	RUBIACEAE	Morinda noni
E12023A	KT995850	Helen Xu	2012-03-12	FABACEAE	Desmodium axillare
E12023E	KT995851	Helen Xu	2012-03-12	FABACEAE	Desmodium axillare
E12024B	KT995852	Helen Xu	2012-03-12	POACEAE	Zea mays
E12024D	KT995853	Helen Xu	2012-03-12	POACEAE	Zea mays
E12024G	KT995854	Helen Xu	2012-03-12	POACEAE	Zea mays
E12025A	KT995855	Helen Xu	2012-03-12	CARICACEAE	Carica microcarpa
E12025B	KT995856	Helen Xu	2012-03-12	CARICACEAE	Carica microcarpa
E12026A	KT995857	Helen Xu	2012-03-13	MELASTOMATACEAE	Miconia procumbens
E12026B	KT995858	Helen Xu	2012-03-13	MELASTOMATACEAE	Miconia procumbens
E12026E	KT995859	Helen Xu	2012-03-13	MELASTOMATACEAE	Miconia procumbens
E12027A	KT995860	Helen Xu	2012-03-13	ONAGRACEAE	Ludwigia peruviana
E12028A	KT995861	Helen Xu	2012-03-13	SAPINDACEAE	Paullinia obovata
E12028B	KT995862	Helen Xu	2012-03-13	SAPINDACEAE	Paullinia obovata
E12028C	KT995863	Helen Xu	2012-03-13	SAPINDACEAE	Paullinia obovata
E12028D	KT995864	Helen Xu	2012-03-13	SAPINDACEAE	Paullinia obovata
E12101E	KT995865	Linda Zhou	2012-03-05	POLYGONACEAE	Triplaris cumingiana
E12101F	KT995866	Linda Zhou	2012-03-05	POLYGONACEAE	Triplaris cumingiana
E12101H	KT995867	Linda Zhou	2012-03-05	POLYGONACEAE	Triplaris cumingiana
E12104A	KT995868	Linda Zhou	2012-03-05	RUBIACEAE	Alseis eggersii
E12106C	KT995869	Linda Zhou	2012-03-05	PASSIFLORACEAE	Passiflora macrophylla
E12113F	KT995870	Linda Zhou	2012-03-07	MORACEAE	Sorocea jaramilloi
E12116B	KT995871	Linda Zhou	2012-03-08	MYRTACEAE	Eugenia alaternifolia
E12116H	KT995872	Linda Zhou	2012-03-08	MYRTACEAE	Eugenia alaternifolia
E12116K	KT995873	Linda Zhou	2012-03-08	MYRTACEAE	Eugenia alaternifolia
E12116L	KT995874	Linda Zhou	2012-03-08	MYRTACEAE	Eugenia alaternifolia
E12121B	KT995875	Linda Zhou	2012-03-10	APOCYNACEAE	Himantanthus sucuuba
E12123C	KT995876	Linda Zhou	2012-03-11	MYRISTICACEAE	Virola sobifera
E12123L	KT995877	Linda Zhou	2012-03-11	MYRISTICACEAE	Virola sobifera
E12123M	KT995878	Linda Zhou	2012-03-11	MYRISTICACEAE	Virola sobifera
E12124C	KT995879	Linda Zhou	2012-03-11	MYRISTICACEAE	Virola calophylla
E12124D	KT995880	Linda Zhou	2012-03-11	MYRISTICACEAE	Virola calophylla
E12124F	KT995881	Linda Zhou	2012-03-11	MYRISTICACEAE	Virola calophylla
E12125E	KT995882	Linda Zhou	2012-03-11	MORACEAE	Brosimum acutifolium
E12126A	KT995883	Linda Zhou	2012-03-11	MENISPERMACEAE	Chondrodendron tomentosum
E12128D	KT995884	Linda Zhou	2012-03-12	RUBIACEAE	Sabicea villosa
E12129A	KT995885	Linda Zhou	2012-03-12	MALVACEAE	Gossipium barbadense
E12129B	KT995886	Linda Zhou	2012-03-12	MALVACEAE	Gossipium barbadense
E12408A	KT995887	Kaury Kucera	2012-03-10	CUCURBITACEAE	Gurania pedata
E12503A	JX476947	Stephany Villota	2012-03-12	MALVACEAE	Herrania marie
E12503B	JX476948	Stephany Villota	2012-03-12	MALVACEAE	Herrania marie
E12503C	JX476949	Stephany Villota	2012-03-12	MALVACEAE	Herrania marie
E12504D	JX476950	Stephany Villota	2012-03-12	MALVACEAE	Theobroma cacao
E12504J	JX476955	Stephany Villota	2012-03-12	MALVACEAE	Theobroma cacao
E12504K	JX476956	Stephany Villota	2012-03-12	MALVACEAE	Theobroma cacao
E12507A	JX476957	Stephany Villota	2012-03-12	MALVACEAE	Sterculia apetala
E12507B	JX476958	Stephany Villota	2012-03-12	MALVACEAE	Sterculia apetala
E12515A	JX476959	Stephany Villota	2012-03-13	FABACEAE	Lonchocarpus pentaphyllus
E12515B	JX476960	Stephany Villota	2012-03-13	FABACEAE	Lonchocarpus pentaphyllus
E12516A	JX476961	Stephany Villota	2012-03-10	MALVACEAE	Theobroma subincanum
E12516B	JX476962	Stephany Villota	2012-03-10	MALVACEAE	Theobroma subincanum
E12516C	JX476963	Stephany Villota	2012-03-10	MALVACEAE	Theobroma subincanum
E12516F	KT995888	Stephany Villota	2012-03-10	MALVACEAE	Theobroma subincanum
E12516G	JX476964	Stephany Villota	2012-03-10	MALVACEAE	Theobroma subincanum
E12517B	JX476966	Stephany Villota	2012-03-13	MALVACEAE	Gossipium barbadense
E12701M	KF467060	Derek Braverman	2013-03-11	MALPIGHIACEAE	Mascagnia haenkeana
E12713A	KF467068	Derek Braverman	2013-03-16	CUCURBITACEAE	Gurania pedata
E12800B	KT995889	Luming Chen	2013-03-11	ANNONACEAE	Guatteria microcarpa
E12800D	KF467067	Luming Chen	2013-03-11	ANNONACEAE	Guatteria microcarpa
E12809A	KT995890	Luming Chen	2013-03-12	URTICACEAE	Pilea multiflora
E12809F	KT995891	Luming Chen	2013-03-12	URTICACEAE	Pilea multiflora
E12815B	KT995892	Luming Chen	2013-03-13	CAMPANULACEAE	Centropogon salviiformis
E12816A	KT995893	Luming Chen	2013-03-15	LECYTHIDACEAE	Eschweilera juruensis
E12820C	KT995894	Luming Chen	2013-03-16	MYRISTICACEAE	Virola calophylla
E12820D	KT995895	Luming Chen	2013-03-16	MYRISTICACEAE	Virola calophylla
E12825B	KT995896	Luming Chen	2013-03-17	PIPERACEAE	Piper aduncum
E12826A	KM266051	Luming Chen	2013-03-17	OLACACEAE	Heisteria acuminata
E12827A	KT995897	Luming Chen	2013-03-18	ASTERACEAE	Vernonanthura patens
E12827E	KT995898	Luming Chen	2013-03-18	ASTERACEAE	Vernonanthura patens
E12827F	KT995899	Luming Chen	2013-03-18	ASTERACEAE	Vernonanthura patens
E12900D	KF468112	Ming Chen	2013-03-11	MELASTOMATACEAE	Micronia laevigata
E12901E	KF468115	Ming Chen	2013-03-11	THEOPHRASTACEAE	Clavija pungens
E12902A	KF468116	Ming Chen	2013-03-11	SOLANACEAE	Solanum umbellatum
E12903C	KF468119	Ming Chen	2013-03-11	ASPLENIACEAE	Asplenium serratum
E12903D	KF468120	Ming Chen	2013-03-11	ASPLENIACEAE	Asplenium serratum
E12904E	KF468121	Ming Chen	2013-03-12	GESNERIACEAE	Columnea crassicaulis
E12905D	KF468122	Ming Chen	2013-03-12	BROMELIACEAE	Greigia sodiroana
E12908A	KF468123	Ming Chen	2013-03-13	SOLANACEAE	Witheringia solanaceae
E12908B	KF468124	Ming Chen	2013-03-13	SOLANACEAE	Witheringia solanaceae
E12908E	KF468125	Ming Chen	2013-03-13	SOLANACEAE	Witheringia solanaceae
E12908G	KF468126	Ming Chen	2013-03-13	SOLANACEAE	Witheringia solanaceae
E12909D	KF468127	Ming Chen	2013-03-13	SOLANACEAE	Solanum sessile
E12909F	KT995900	Ming Chen	2013-03-13	SOLANACEAE	Solanum sessile
E12909G	KF468129	Ming Chen	2013-03-13	SOLANACEAE	Solanum sessile
E12911A	KF468131	Ming Chen	2013-03-13	CAMPANULACEAE	Centropogon salviiformis
E12912A	KF468132	Ming Chen	2013-03-15	VERBENACEAE	Lippia alba
E12912B	KF468133	Ming Chen	2013-03-15	VERBENACEAE	Lippia alba
E12913B	KF468135	Ming Chen	2013-03-15	PIPERACEAE	Piper stileferum
E12913C	KF468136	Ming Chen	2013-03-15	PIPERACEAE	Piper stileferum
E12913D	KF468137	Ming Chen	2013-03-15	PIPERACEAE	Piper stileferum
E12913F	KF468138	Ming Chen	2013-03-15	PIPERACEAE	Piper stileferum
E12914B	KF468140	Ming Chen	2013-03-16	GESNERIACEAE	Drymonia semicordata
E12914C	KF468141	Ming Chen	2013-03-16	GESNERIACEAE	Drymonia semicordata
E12914D	KF468142	Ming Chen	2013-03-16	GESNERIACEAE	Drymonia semicordata
E12914F	KF468143	Ming Chen	2013-03-16	GESNERIACEAE	Drymonia semicordata
E12916C	KF468146	Ming Chen	2013-03-16	NYCTAGINACEAE	Neea parviflora
E12918B	KF468149	Ming Chen	2013-03-16	BURMANNIACEAE	Gymnosiphon sp.
E12918C	KF468150	Ming Chen	2013-03-16	BURMANNIACEAE	Gymnosiphon sp.
E12919A	KF468151	Ming Chen	2013-03-16	BURMANNIACEAE	Gymnosiphon sp.
E12919C	KF468152	Ming Chen	2013-03-16	BURMANNIACEAE	Gymnosiphon sp.
E12919D	KF468153	Ming Chen	2013-03-16	BURMANNIACEAE	Gymnosiphon sp.
E12919G	KF468155	Ming Chen	2013-03-16	BURMANNIACEAE	Gymnosiphon sp.
E12919L	KF468158	Ming Chen	2013-03-16	BURMANNIACEAE	Gymnosiphon sp.
E12919N	KF468159	Ming Chen	2013-03-16	BURMANNIACEAE	Gymnosiphon sp.
E12923A	KF468162	Ming Chen	2013-03-18	URTICACEAE	Urea baccifera
E12924C	KF468164	Ming Chen	2013-03-18	ZINGIBERACEAE	Renealmia thyrsoidea
E12925D	KT995901	Ming Chen	2013-03-18	MELASTOMATACEAE	Miconia triplinervis
E12928C	KF468169	Ming Chen	2013-03-18	FABACEAE	Lonchocarpus utilis
E12930E	KF468172	Ming Chen	2013-03-19	EUPHORBIACEAE	Manihot esculenta
E12931A	KF468173	Ming Chen	2013-03-19	AMARANTHACEAE	Eucharis formosa
E13002B	KF447440	Joshua Cofsky	2013-03-12	ARACEAE	Xanthosoma undipes
E13003A	KT995902	Joshua Cofsky	2013-03-12	PIPERACEAE	Piper andreanum
E13003B	KF447441	Joshua Cofsky	2013-03-12	PIPERACEAE	Piper andreanum
E13006A	KF447444	Joshua Cofsky	2013-03-13	ERICACEAE	Psammisia sodiroi
E13006B	KF447445	Joshua Cofsky	2013-03-13	ERICACEAE	Psammisia sodiroi
E13009F	KF447448	Joshua Cofsky	2013-03-16	PIPERACEAE	Piper crassinervium
E13012A	KF447449	Joshua Cofsky	2013-03-17	AMARYLLIDACEAE	Eucharis formosa
E13013A	KF447452	Joshua Cofsky	2013-03-17	CARICACEAE	Carica monoica
E13013B	KF447453	Joshua Cofsky	2013-03-17	CARICACEAE	Carica monoica
E13014A	KF447454	Joshua Cofsky	2013-03-17	SOLANACEAE	Solanum sessiliflorum
E13014B	KF447455	Joshua Cofsky	2013-03-17	SOLANACEAE	Solanum sessiliflorum
E13014C	KF447456	Joshua Cofsky	2013-03-17	SOLANACEAE	Solanum sessiliflorum
E13014G	KF447457	Joshua Cofsky	2013-03-17	SOLANACEAE	Solanum sessiliflorum
E13014H	KF447458	Joshua Cofsky	2013-03-17	SOLANACEAE	Solanum sessiliflorum
E13016A	KF447459	Joshua Cofsky	2013-03-17	ARACEAE	Monstera obliqua
E13016G	KF447461	Joshua Cofsky	2013-03-17	ARACEAE	Monstera obliqua
E13016I	KF447462	Joshua Cofsky	2013-03-17	ARACEAE	Monstera obliqua
E13018A	KF447464	Joshua Cofsky	2013-03-17	LAURACEAE	Licaria cannella
E13018D	KF447465	Joshua Cofsky	2013-03-17	LAURACEAE	Licaria cannella
E13019L	KF447467	Joshua Cofsky	2013-03-18	ANNONACEAE	Annona muricata
E13020A	KF447485	Joshua Cofsky	2013-03-18	ARECACEAE	Bactris gasipaes
E13021B	KF447471	Joshua Cofsky	2013-03-18	RUTACEAE	Citrus maxima
E13021D	KF447472	Joshua Cofsky	2013-03-18	RUTACEAE	Citrus maxima
E13021E	KF447473	Joshua Cofsky	2013-03-18	RUTACEAE	Citrus maxima
E13022B	KF447476	Joshua Cofsky	2013-03-18	EUPHORBIACEAE	Manihot leptophylla
E13022C	KF447477	Joshua Cofsky	2013-03-18	EUPHORBIACEAE	Manihot leptophylla
E13024E	KF447479	Joshua Cofsky	2013-03-18	ARACEAE	Xanthosoma purpuratum
E13024F	KF447480	Joshua Cofsky	2013-03-18	ARACEAE	Xanthosoma purpuratum
E13024G	KF447481	Joshua Cofsky	2013-03-18	ARACEAE	Xanthosoma purpuratum
E13025B	KF447482	Joshua Cofsky	2013-03-18	ARISTOLOCHIACEAE	Aristolochia fragrantissima
E13025C	KF447483	Joshua Cofsky	2013-03-18	ARISTOLOCHIACEAE	Aristolochia fragrantissima
E13100B	KF466960	Claire Donnelley	2013-03-11	MORACEAE	Castilla elastica
E13100D	KF466961	Claire Donnelley	2013-03-11	MORACEAE	Castilla elastica
E13104A	KF466968	Claire Donnelley	2013-03-12	EUPHORBIACEAE	Croton alnifolius
E13104E	KF466969	Claire Donnelley	2013-03-12	EUPHORBIACEAE	Croton alnifolius
E13104F	KF466970	Claire Donnelley	2013-03-12	EUPHORBIACEAE	Croton alnifolius
E13104G	KF466971	Claire Donnelley	2013-03-12	EUPHORBIACEAE	Croton alnifolius
E13109I	KF466982	Claire Donnelley	2013-03-14	CRASSULACEAE	Bryophyllum pinnatum
E13121D	KF467024	Claire Donnelley	2013-03-17	STERCULIACEAE	Theobroma cacao
E13121F	KF467026	Claire Donnelley	2013-03-17	STERCULIACEAE	Theobroma cacao
E13131I	KF466982	Claire Donnelley	2013-03-13	CAMPANULACEAE	Centropogon sodiroanus
E13131N	KT995903	Claire Donnelley	2013-03-13	CAMPANULACEAE	Centropogon sodiroanus
E13200A	KT995904	Mansur Ghani	2013-03-11	BORAGINACEAE	Cordia macrocephala
E13200C	KT995905	Mansur Ghani	2013-03-11	BORAGINACEAE	Cordia macrocephala
E13200E	KT995906	Mansur Ghani	2013-03-11	BORAGINACEAE	Cordia macrocephala
E13201B	KT995907	Mansur Ghani	2013-03-11	BOMBACACEAE	Ceiba trischistandra
E13203C	KT995908	Mansur Ghani	2013-03-11	BIGNONIACEAE	Tabebuia chrysantha
E13206A	KT995909	Mansur Ghani	2013-03-12	URTICACEAE	Phenax rugosus
E13213A	KT995910	Mansur Ghani	2013-03-15	BIGNONIACEAE	Tabebuia serratifolia
E13216F	KT995911	Mansur Ghani	2013-03-16	PIPERACEAE	Piper flagellicuspe
E13219F	KT995912	Mansur Ghani	2013-03-16	LAURACEAE	Nectandra obtusata
E13220C	KT995913	Mansur Ghani	2013-03-16	MIMOSACEAE	Inga edulis
E13223A	KT995914	Mansur Ghani	2013-03-17	PIPERACEAE	Piper hispidum
E13223D	KT995915	Mansur Ghani	2013-03-17	PIPERACEAE	Piper hispidum
E13224A	KT995916	Mansur Ghani	2013-03-17	BORAGINACEAE	Cordia nodosa
E13225G	KT995917	Mansur Ghani	2013-03-17	POLYGONACEAE	Triplaris dugandii
E13227A	KT995918	Mansur Ghani	2013-03-18	MELASTOMATACEAE	Tococa guianensis
E13228B	KT995919	Mansur Ghani	2013-03-18	CECROPIACEAE	Cecropia ficifolia
E13400A	KF466872	Connie Lu	2013-03-11	MORACEAE	Brosimum alicastrum
E13402A	KF466873	Connie Lu	2013-03-11	CAPPARACEAE	Capparis petiolaris
E13405A	KF466875	Connie Lu	2013-03-12	MELASTOMATACEAE	Miconia brachycalyx
E13409B	KF466879	Connie Lu	2013-03-14	PAPAVERACEAE	Bocconia integrifolia
E13410F	KF466882	Connie Lu	2013-03-14	PASSIFLORACEAE	Passiflora menispermifolia
E13410G	KF466883	Connie Lu	2013-03-14	PASSIFLORACEAE	Passiflora menispermifolia
E13410P	KF466889	Connie Lu	2013-03-14	PASSIFLORACEAE	Passiflora menispermifolia
E13412A	KF466891	Connie Lu	2013-03-15	BIGNONIACEAE	Memora cladotricha
E13412B	KF466892	Connie Lu	2013-03-15	BIGNONIACEAE	Memora cladotricha
E13412E	KF466893	Connie Lu	2013-03-15	BIGNONIACEAE	Memora cladotricha
E13412H	KF466894	Connie Lu	2013-03-15	BIGNONIACEAE	Memora cladotricha
E13412O	KF466896	Connie Lu	2013-03-15	BIGNONIACEAE	Memora cladotricha
E13415A	KF466897	Connie Lu	2013-03-16	CONVOLVULACEAE	Costus laevis
E13415E	KF466899	Connie Lu	2013-03-16	CONVOLVULACEAE	Costus laevis
E13415G	KF466901	Connie Lu	2013-03-16	CONVOLVULACEAE	Costus laevis
E13418A	KF466902	Connie Lu	2013-03-16	OLACACEAE	Minquartia guianensis
E13418C	KF466903	Connie Lu	2013-03-16	OLACACEAE	Minquartia guianensis
E13419A	KF466904	Connie Lu	2013-03-17	ANACARDIACEAE	Spondias mombin
E13419B	KF466905	Connie Lu	2013-03-17	ANACARDIACEAE	Spondias mombin
E13420A	KF466906	Connie Lu	2013-03-17	APOCYNACEAE	Himatanthus tarapotensis
E13421A	KF466907	Connie Lu	2013-03-17	SOLANACEAE	Brugmansia suaveolens
E13425D	KF466909	Connie Lu	2013-03-18	RUBIACEAE	Hamelia patens
E13426A	KF466910	Connie Lu	2013-03-18	FABACEAE	Desmodium adscendens
E13427D	KF466913	Connie Lu	2013-03-19	CUCURBITACEAE	Cyclanthera pedata
E13427F	KF466915	Connie Lu	2013-03-19	CUCURBITACEAE	Cyclanthera pedata
E13427G	KF466916	Connie Lu	2013-03-19	CUCURBITACEAE	Cyclanthera pedata
E13500C	KF494300	Andrew Marburg	2013-03-11	BOMBACACEAE	Ceiba trichistandra
E13500D	KF494301	Andrew Marburg	2013-03-11	BOMBACACEAE	Ceiba trichistandra
E13501E	KF494304	Andrew Marburg	2013-03-11	CUCURBITACEAE	Gurania macrophylla
E13507C	KF494306	Andrew Marburg	2013-03-13	PIPERACEAE	Piper eriopodon
E13509F	KF494307	Andrew Marburg	2013-03-15	MELASTOMATACEAE	Clidmia hirta
E13509I	KF494309	Andrew Marburg	2013-03-15	MELASTOMATACEAE	Clidmia hirta
E13511E	KF494310	Andrew Marburg	2013-03-16	SOLANACEAE	Physalis pubescens
E13511I	KF494311	Andrew Marburg	2013-03-16	SOLANACEAE	Physalis pubescens
E13512A	KF494312	Andrew Marburg	2013-03-16	MYRISTICACEAE	Virola calophylla
E13513C	KF494314	Andrew Marburg	2013-03-17	ANACARDIACEAE	Spondias mombin
E13515J	KF494315	Andrew Marburg	2013-03-17	CUCURBITACEAE	Gurania spinulosa
E13515L	KF494316	Andrew Marburg	2013-03-17	CUCURBITACEAE	Gurania spinulosa
E13515N	KF494317	Andrew Marburg	2013-03-17	CUCURBITACEAE	Gurania spinulosa
E13522A	KF494318	Andrew Marburg	2013-03-18	PIPERACEAE	Piper peltatum
E13524A	KF494319	Andrew Marburg	2013-03-18	FABACEAE	Lonchocarpus utilis
E13524D	KF494320	Andrew Marburg	2013-03-18	FABACEAE	Lonchocarpus utilis
E13526A	KF494322	Andrew Marburg	2013-03-19	CLUSIACEAE	Clusia pallida
E13527D	KF494323	Andrew Marburg	2013-03-19	THYMELEACEAE	Heliocarpus americanus
E13527G	KF494324	Andrew Marburg	2013-03-19	THYMELEACEAE	Heliocarpus americanus
E13528A	KF494325	Andrew Marburg	2013-03-19	COMMELINACEAE	Dichorisandra ulei
E13600B	KF467132	Margaretta Midura	2013-03-11	APOCYNACEAE	Tabernaemontana heterophylla
E13600C	KF467131	Margaretta Midura	2013-03-11	APOCYNACEAE	Tabernaemontana heterophylla
E13601H	KF467140	Margaretta Midura	2013-03-11	SAPINDACEAE	Sapindus saponaria
E13602A	KF467144	Margaretta Midura	2013-03-11	VERBENACEAE	Lantana camara
E13602B	KF467113	Margaretta Midura	2013-03-11	VERBENACEAE	Lantana camara
E13602C	KF467127	Margaretta Midura	2013-03-11	VERBENACEAE	Lantana camara
E13603G	KF467147	Margaretta Midura	2013-03-11	FABACEAE	Centrolobium ochroxylum
E13603H	KF467106	Margaretta Midura	2013-03-11	FABACEAE	Centrolobium ochroxylum
E13603I	KF467122	Margaretta Midura	2013-03-11	FABACEAE	Centrolobium ochroxylum
E13605B	KF467148	Margaretta Midura	2013-03-11	SAPINDACEAE	Paullinia serjaniifolia
E13605E	KF467149	Margaretta Midura	2013-03-11	SAPINDACEAE	Paullinia serjaniifolia
E13606A	KF467107	Margaretta Midura	2013-03-12	ASTERACEAE	Pentacalia floribunda
E13606C	KF467117	Margaretta Midura	2013-03-12	ASTERACEAE	Pentacalia floribunda
E13607B	KF467108	Margaretta Midura	2013-03-12	GESNERIACEAE	Columnea guttata
E13607G	KF467124	Margaretta Midura	2013-03-12	GESNERIACEAE	Columnea guttata
E13609A	KF467150	Margaretta Midura	2013-03-13	GESNERIACEAE	Gasteranthus corallinus
E13609E	KF467119	Margaretta Midura	2013-03-13	GESNERIACEAE	Gasteranthus corallinus
E13612B	KF467143	Margaretta Midura	2013-03-15	MELASTOMATACEAE	Ossaea robusta
E13612Z	KF467139	Margaretta Midura	2013-03-15	MELASTOMATACEAE	Ossaea robusta
E13613A	KF467115	Margaretta Midura	2013-03-15	ANNONACEAE	Annona hypoglauca
E13613D	KF467109	Margaretta Midura	2013-03-15	ANNONACEAE	Annona hypoglauca
E13614H	KF467125	Margaretta Midura	2013-03-15	ACANTHACEAE	Justicia polygonoides
E13616D	KF467136	Margaretta Midura	2013-03-16	CAESALPINIACEAE	Browneopsis ucayalina
E13618C	KF467151	Margaretta Midura	2013-03-17	NYCTAGINACEAE	Neea ovalifolia
E13618D	KF467116	Margaretta Midura	2013-03-17	NYCTAGINACEAE	Neea ovalifolia
E13620A	KF467135	Margaretta Midura	2013-03-17	MARCGRAVIACEAE	Marcgravia oblongifolia
E13620J	KF467152	Margaretta Midura	2013-03-17	MARCGRAVIACEAE	Marcgravia oblongifolia
E13621C	KT995920	Margaretta Midura	2013-03-17	ANACARDIACEAE	Spondias mombin
E13621H	KF467153	Margaretta Midura	2013-03-17	ANACARDIACEAE	Spondias mombin
E13622D	KF467114	Margaretta Midura	2013-03-17	MORACEAE	Poulsenia armata
E13622G	KF467123	Margaretta Midura	2013-03-17	MORACEAE	Poulsenia armata
E13628A	KF467128	Margaretta Midura	2013-03-19	AMARANTHACEAE	Cyathula achyranthoides
E13701A	KT995921	Lucy Partman	2013-03-11	ANNONACEAE	Annona glabra
E13701B	KT995922	Lucy Partman	2013-03-11	ANNONACEAE	Annona glabra
E13701C	KT995923	Lucy Partman	2013-03-11	ANNONACEAE	Annona glabra
E13702F	KT995924	Lucy Partman	2013-03-11	POLYGONACEAE	Triplaris cumingiana
E13702G	KT995925	Lucy Partman	2013-03-11	POLYGONACEAE	Triplaris cumingiana
E13705A	KT995926	Lucy Partman	2013-03-12	MYRISTICACEAE	Vismia lauriformis
E13705E	KT995927	Lucy Partman	2013-03-12	MYRISTICACEAE	Vismia lauriformis
E13705F	KT995928	Lucy Partman	2013-03-12	MYRISTICACEAE	Vismia lauriformis
E13708A	KT995929	Lucy Partman	2013-03-13	RUBIACEAE	Psychotria acuminata
E13708C	KT995930	Lucy Partman	2013-03-13	RUBIACEAE	Psychotria acuminata
E13711B	KT995931	Lucy Partman	2013-03-15	RUBIACEAE	Geophila cordifolia
E13714A	KT995932	Lucy Partman	2013-03-15	MYRISTICACEAE	Virola calophylloidea
E13714E	KT995933	Lucy Partman	2013-03-15	MYRISTICACEAE	Virola calophylloidea
E13717B	KT995934	Lucy Partman	2013-03-16	RUBIACEAE	Calycophyllum spruceanum
E13717D	KT995935	Lucy Partman	2013-03-16	RUBIACEAE	Calycophyllum spruceanum
E13718A	KT995936	Lucy Partman	2013-03-16	MYRISTICACEAE	Virola calophylla
E13718B	KT995937	Lucy Partman	2013-03-16	MYRISTICACEAE	Virola calophylla
E13719A	KT995938	Lucy Partman	2013-03-16	MYRISTICACEAE	Virola pavonis
E13720A	KT995939	Lucy Partman	2013-03-16	RUBIACEAE	Warszewiczia schwackei
E13720E	KT995940	Lucy Partman	2013-03-16	RUBIACEAE	Warszewiczia schwackei
E13721B	KT995941	Lucy Partman	2013-03-16	MYRISTICACEAE	Otoba parvifolia
E13722A	KT995942	Lucy Partman	2013-03-16	MYRISTICACEAE	Iryanthera macrophylla
E13722E	KT995943	Lucy Partman	2013-03-16	MYRISTICACEAE	Iryanthera macrophylla
E13723A	KT995944	Lucy Partman	2013-03-16	MYRISTICACEAE	Virola dukei
E13723C	KT995945	Lucy Partman	2013-03-16	MYRISTICACEAE	Virola dukei
E13723D	KT995946	Lucy Partman	2013-03-16	MYRISTICACEAE	Virola dukei
E13725A	KT995947	Lucy Partman	2013-03-17	ACANTHACEAE	Fittonia albivensis
E13725C	KT995948	Lucy Partman	2013-03-17	ACANTHACEAE	Fittonia albivensis
E13729D	KT995949	Lucy Partman	2013-03-17	APOCYNACEAE	Himatanthus tarapotensis
E13731B	KT995950	Lucy Partman	2013-03-18	ASTERACEAE	Conyza uliginosa
E13731D	KT995951	Lucy Partman	2013-03-18	ASTERACEAE	Conyza uliginosa
E13732A	KT995952	Lucy Partman	2013-03-18	ASTERACEAE	Vernonanthura patens
E13732B	KT995953	Lucy Partman	2013-03-18	ASTERACEAE	Vernonanthura patens
E13732C	KT995954	Lucy Partman	2013-03-18	ASTERACEAE	Vernonanthura patens
E13732D	KJ412994	Lucy Partman	2013-03-18	ASTERACEAE	Vernonanthura patens
E13732E	KT995955	Lucy Partman	2013-03-18	ASTERACEAE	Vernonanthura patens
E13733B	KT995956	Lucy Partman	2013-03-18	ANNONACEAE	Annona muricata
E13733C	KT995957	Lucy Partman	2013-03-18	ANNONACEAE	Annona muricata
E13733D	KT995958	Lucy Partman	2013-03-18	ANNONACEAE	Annona muricata
E13733G	KT995959	Lucy Partman	2013-03-18	ANNONACEAE	Annona muricata
E13733H	KT995960	Lucy Partman	2013-03-18	ANNONACEAE	Annona muricata
E13734A	KT995961	Lucy Partman	2013-03-18	CUCURBITACEAE	Gurania lobata
E13734C	KF466989	Lucy Partman	2013-03-18	CUCURBITACEAE	Gurania lobata
E13734D	KT995962	Lucy Partman	2013-03-18	CUCURBITACEAE	Gurania lobata
E13734E	KT995963	Lucy Partman	2013-03-18	CUCURBITACEAE	Gurania lobata
E13735A	KT995964	Lucy Partman	2013-03-18	RUBIACEAE	Calycophyllum spruceanum
E13735B	KT995965	Lucy Partman	2013-03-18	RUBIACEAE	Calycophyllum spruceanum
E13736A	KT995966	Lucy Partman	2013-03-19	EUPHORBIACEAE	Chamaesyce hirta
E13805B	KT995967	Grace Patuwo	2013-03-13	SOLANACEAE	Solanum sessile
E13806A	KT995968	Grace Patuwo	2013-03-13	OXALIDACEAE	Oxalis psoraleoides
E13813B	KT995969	Grace Patuwo	2013-03-16	MELIACEAE	Abuta grandifolia
E13814A	KT995970	Grace Patuwo	2013-03-16	STERCULIACEAE	Theobroma glaucum
E13815A	KT995971	Grace Patuwo	2013-03-16	RUBIACEAE	Simira rubescens
E13816H	KT995972	Grace Patuwo	2013-03-16	FABACEAE	Senna macrophylla
E13819E	KT995973	Grace Patuwo	2013-03-17	FABACEAE	Senna obliqua
E13820G	KT995974	Grace Patuwo	2013-03-17	FABACEAE	Senna macrophylla
E13822J	KT995975	Grace Patuwo	2013-03-18	RUBIACEAE	Psychotria barbiflora
E13823A	KF467115	Grace Patuwo	2013-03-18	LAURACEAE	Caryodaphnopsis fosteri
E13824B	KT995976	Grace Patuwo	2013-03-18	HIPPOCRATEACEAE	Salacia opacifolia
E13824C	KT995977	Grace Patuwo	2013-03-18	HIPPOCRATEACEAE	Salacia opacifolia
E13825P	KT995978	Grace Patuwo	2013-03-19	EUPHORBIACEAE	Croton lechleri
E13825X	KT995979	Grace Patuwo	2013-03-19	EUPHORBIACEAE	Croton lechleri
E13827B	KF467151	Grace Patuwo	2013-03-19	SOLANACEAE	Solanum quitoense
E13900A	KT995980	Andrew Qi	2013-03-11	STERCULIACEAE	Guazuma ulmifolia
E13900B	KT995981	Andrew Qi	2013-03-11	STERCULIACEAE	Guazuma ulmifolia
E13900D	KT995982	Andrew Qi	2013-03-11	STERCULIACEAE	Guazuma ulmifolia
E13901B	KT995983	Andrew Qi	2013-03-11	GESNERIACEAE	Chrysothemis friedrichsthaliana
E13901C	KT995984	Andrew Qi	2013-03-11	GESNERIACEAE	Chrysothemis friedrichsthaliana
E13901E	KT995985	Andrew Qi	2013-03-11	GESNERIACEAE	Chrysothemis friedrichsthaliana
E13903A	KT995986	Andrew Qi	2013-03-12	ACTINIDIACEAE	Saurauia tomentosa
E13906A	KM266018	Andrew Qi	2013-03-12	ACTINIDIACEAE	Saurauia tomentosa
E13916B	KT995987	Andrew Qi	2013-03-16	ZINGIBERACEAE	Renealmia breviscapa
E13917A	KT995988	Andrew Qi	2013-03-16	ZINGIBERACEAE	Renealmia thyrsoidea
E13918A	KT995989	Andrew Qi	2013-03-16	GENTIANACEAE	Potalia amara
E13918B	KT995990	Andrew Qi	2013-03-16	GENTIANACEAE	Potalia amara
E13919A	KF468135	Andrew Qi	2013-03-16	MORACEAE	Ficus trigonata
E13921D	KT995991	Andrew Qi	2013-03-17	ARACEAE	Dracontium spruceanum
E13922A	KT995992	Andrew Qi	2013-03-17	SOLANACEAE	Brunfelsia chiricaspi
E13924A	KT995993	Andrew Qi	2013-03-18	ZINGIBERACEAE	Curcuma longa
E13924B	KT995994	Andrew Qi	2013-03-18	ZINGIBERACEAE	Curcuma longa
E13926A	KT995995	Andrew Qi	2013-03-18	ARACEAE	Xanthosoma purpuratum
E14000A	KF466175	Atsushi Taguchi	2013-03-11	SOLANACEAE	Solanum adhaerens
E14001A	KF466176	Atsushi Taguchi	2013-03-11	FABACEAE	Piscidia carthagenensis
E14001B	KF466177	Atsushi Taguchi	2013-03-11	FABACEAE	Piscidia carthagenensis
E14001E	KF466178	Atsushi Taguchi	2013-03-11	FABACEAE	Piscidia carthagenensis
E14001G	KF466180	Atsushi Taguchi	2013-03-11	FABACEAE	Piscidia carthagenensis
E14001H	KF466181	Atsushi Taguchi	2013-03-11	FABACEAE	Piscidia carthagenensis
E14002A	KF466182	Atsushi Taguchi	2013-03-11	RUTACEAE	Zanthoxylum riedelianum
E14002B	KF466183	Atsushi Taguchi	2013-03-11	RUTACEAE	Zanthoxylum riedelianum
E14004A	KF466184	Atsushi Taguchi	2013-03-12	EUPHORBIACEAE	Croton abutiloides
E14004E	KF466186	Atsushi Taguchi	2013-03-12	EUPHORBIACEAE	Croton abutiloides
E14004F	KF466188	Atsushi Taguchi	2013-03-12	EUPHORBIACEAE	Croton abutiloides
E14005B	KF466188	Atsushi Taguchi	2013-03-12	RUBIACEAE	Palicourea conferta
E14006A	KF466189	Atsushi Taguchi	2013-03-12	ARACEAE	Philodendron hebetatum
E14006B	KF466190	Atsushi Taguchi	2013-03-12	ARACEAE	Philodendron hebetatum
E14006C	KT995996	Atsushi Taguchi	2013-03-12	ARACEAE	Philodendron hebetatum
E14007B	KF466192	Atsushi Taguchi	2013-03-12	SOLANACEAE	Witheringia solanacea
E14007C	KF466193	Atsushi Taguchi	2013-03-12	SOLANACEAE	Witheringia solanacea
E14009A	KF466194	Atsushi Taguchi	2013-03-13	EUPHORBIACEAE	Tetrorchidium rubrivenium
E14009C	KF466195	Atsushi Taguchi	2013-03-13	EUPHORBIACEAE	Tetrorchidium rubrivenium
E14009D	KT995997	Atsushi Taguchi	2013-03-13	EUPHORBIACEAE	Tetrorchidium rubrivenium
E14009E	KT995998	Atsushi Taguchi	2013-03-13	EUPHORBIACEAE	Tetrorchidium rubrivenium
E14010B	KF466196	Atsushi Taguchi	2013-03-13	URTICACEAE	Boehmeria caudata
E14010C	KF466197	Atsushi Taguchi	2013-03-13	URTICACEAE	Boehmeria caudata
E14010D	KF466198	Atsushi Taguchi	2013-03-13	URTICACEAE	Boehmeria caudata
E14012B	KT995999	Atsushi Taguchi	2013-03-14	BETULACEAE	Alnus acuminata
E14012C	KF466200	Atsushi Taguchi	2013-03-14	BETULACEAE	Alnus acuminata
E14013B	KF466202	Atsushi Taguchi	2013-03-15	ARACEAE	Monstera lechleriana
E14013C	KF466203	Atsushi Taguchi	2013-03-15	ARACEAE	Monstera lechleriana
E14013E	KF466204	Atsushi Taguchi	2013-03-15	ARACEAE	Monstera lechleriana
E14014A	KF466205	Atsushi Taguchi	2013-03-15	BURSERACEAE	Dacryodes peruviana
E14014C	KF466206	Atsushi Taguchi	2013-03-15	BURSERACEAE	Dacryodes peruviana
E14014D	KF466207	Atsushi Taguchi	2013-03-15	BURSERACEAE	Dacryodes peruviana
E14014E	KF466208	Atsushi Taguchi	2013-03-15	BURSERACEAE	Dacryodes peruviana
E14015A	KF466209	Atsushi Taguchi	2013-03-15	MORACEAE	Ficus maxima
E14015B	KF466210	Atsushi Taguchi	2013-03-15	MORACEAE	Ficus maxima
E14015C	KF466211	Atsushi Taguchi	2013-03-15	MORACEAE	Ficus maxima
E14015D	KF466212	Atsushi Taguchi	2013-03-15	MORACEAE	Ficus maxima
E14015F	KF466214	Atsushi Taguchi	2013-03-15	MORACEAE	Ficus maxima
E14017A	KF466217	Atsushi Taguchi	2013-03-16	SAPOTACEAE	Pouteria caimito
E14017B	KF466218	Atsushi Taguchi	2013-03-16	SAPOTACEAE	Pouteria caimito
E14017C	KF466219	Atsushi Taguchi	2013-03-16	SAPOTACEAE	Pouteria caimito
E14017D	KF466220	Atsushi Taguchi	2013-03-16	SAPOTACEAE	Pouteria caimito
E14019A	KF466222	Atsushi Taguchi	2013-03-16	LAMIACEAE	Aniba puchury-minor
E14019E	KF466223	Atsushi Taguchi	2013-03-16	LAMIACEAE	Aniba puchury-minor
E14020A	KF466225	Atsushi Taguchi	2013-03-17	MARANTACEAE	Calathea anderssonii
E14022A	KF466227	Atsushi Taguchi	2013-03-17	EUPHORBIACEAE	Caryodendron orinocense
E14022B	KF466228	Atsushi Taguchi	2013-03-17	EUPHORBIACEAE	Caryodendron orinocense
E14022E	KF466230	Atsushi Taguchi	2013-03-17	EUPHORBIACEAE	Caryodendron orinocense
E14023A	KF466231	Atsushi Taguchi	2013-03-17	SAPINDACEAE	Allophylus punctatus
E14023B	KF466232	Atsushi Taguchi	2013-03-17	SAPINDACEAE	Allophylus punctatus
E14024A	KF466234	Atsushi Taguchi	2013-03-17	CUCURBITACEAE	Gurania eriantha
E14025A	KF466235	Atsushi Taguchi	2013-03-17	CLUSIACEAE	Vismia baccifera
E14025B	KF466236	Atsushi Taguchi	2013-03-17	CLUSIACEAE	Vismia baccifera
E14025C	KT996000	Atsushi Taguchi	2013-03-17	CLUSIACEAE	Vismia baccifera
E14026B	KF466238	Atsushi Taguchi	2013-03-18	CRASSULACEAE	Bryophyllum pinnatum
E14026D	KF466239	Atsushi Taguchi	2013-03-18	CRASSULACEAE	Bryophyllum pinnatum
E14028A	KF466240	Atsushi Taguchi	2013-03-18	RUBIACEAE	Stachyarrhena spicata
E14028C	KF466241	Atsushi Taguchi	2013-03-18	RUBIACEAE	Stachyarrhena spicata
E14028D	KF466242	Atsushi Taguchi	2013-03-18	RUBIACEAE	Stachyarrhena spicata
E14028G	KF466243	Atsushi Taguchi	2013-03-18	RUBIACEAE	Stachyarrhena spicata
E14029A	KF466244	Atsushi Taguchi	2013-03-18	OLACACEAE	Heisteria spruceana
E14029D	KF466247	Atsushi Taguchi	2013-03-18	OLACACEAE	Heisteria spruceana
E14106A	KT996001	Nicole Teran	2013-03-12	DRYOPTERIDACEAE	Lomariopsis japurensis
E14114A	KM266060	Nicole Teran	2013-03-13	DRYOPTERIDACEAE	Tectaria aequatoriensis
E14114B	KT996002	Nicole Teran	2013-03-13	DRYOPTERIDACEAE	Tectaria aequatoriensis
E14114P	KT996003	Nicole Teran	2013-03-13	DRYOPTERIDACEAE	Tectaria aequatoriensis
E14115A	KT996004	Nicole Teran	2013-03-13	SELAGINELLACEAE	Selaginella anceps
E14119D	KT996005	Nicole Teran	2013-03-14	LYCOPOODIACEAE	Huperzia hippuridea
E14120C	KT996006	Nicole Teran	2013-03-14	CYATHEACEAE	Cyathea caracasana
E14122G	KT996007	Nicole Teran	2013-03-15	PTERIDACEAE	Adiantum serratodentatum
E14122H	KT996008	Nicole Teran	2013-03-15	PTERIDACEAE	Adiantum serratodentatum
E14122O	KT996009	Nicole Teran	2013-03-15	PTERIDACEAE	Adiantum serratodentatum
E14122Q	KT996010	Nicole Teran	2013-03-15	PTERIDACEAE	Adiantum serratodentatum
E14126I	KT996011	Nicole Teran	2013-03-16	POLYPODIACEAE	Phlebodium decumanum
E14126J	KT996012	Nicole Teran	2013-03-16	POLYPODIACEAE	Phlebodium decumanum
E14137S	KM266060	Nicole Teran	2013-03-19	POLYPODIACEAE	Polypodium sessilifolium
E14201A	KF467115	Natalie Wolff	2013-03-11	ANNONACEAE	Annona glabra
E14201B	KT996013	Natalie Wolff	2013-03-11	ANNONACEAE	Annona glabra
E14204B	KT996014	Natalie Wolff	2013-03-11	EUPHORBIACEAE	Ricinus communis
E14206A	KT996015	Natalie Wolff	2013-03-11	ULMACEAE	Celtis iguanaea
E14211A	KT996016	Natalie Wolff	2013-03-13	RUTACEAE	Citrus maxima
E14217A	KT996017	Natalie Wolff	2013-03-15	CYPERACEAE	Cyperus laxus
E14218K	KT996018	Natalie Wolff	2013-03-14	CRASSULACEAE	Bryophyllum pinnatum
E14219A	KT996019	Natalie Wolff	2013-03-16	BIGNONIACEAE	Bixa orellana
E14219F	KM266052	Natalie Wolff	2013-03-16	BIGNONIACEAE	Bixa orellana
E14220B	KT996020	Natalie Wolff	2013-03-16	RUTACEAE	Zanthoxylum acuminatum
E14221A	KT996021	Natalie Wolff	2013-03-17	ANNONACEAE	Klarobelia peruviana
E14225B	KT996022	Natalie Wolff	2013-03-18	CACTACEAE	Bauhinia bracteolanthus
E14226C	KT996023	Natalie Wolff	2013-03-18	JUNCACEAE	Lachistema aggregatum
E14226E	KF467126	Natalie Wolff	2013-03-18	JUNCACEAE	Lachistema aggregatum
E14227E	KM266038	Natalie Wolff	2013-03-19	ANNONACEAE	Annona muricata
E14229D	KT996024	Natalie Wolff	2013-03-19	MARCGRAVIACEAE	Marcgravia oblongifolia
E14229E	KF467027	Natalie Wolff	2013-03-19	MARCGRAVIACEAE	Marcgravia oblongifolia
E14230E	KT996025	Natalie Wolff	2013-03-19	CECEROPIACEAE	Cousapoa trinervia
E14230G	KT996026	Natalie Wolff	2013-03-19	CECEROPIACEAE	Cousapoa trinervia
E14311A	KF467101	Eliana Veloz	2013-03-19	STERCULIACEAE	Herrania nycterodendron
E14311B	KF467102	Eliana Veloz	2013-03-19	STERCULIACEAE	Herrania nycterodendron
E14401A	KM265487	Yuri Ahuja	2014-03-10	PIPERACEAE	Piper laevigatum
E14402A	KM265488	Yuri Ahuja	2014-03-10	ASTERACEAE	Ageratina sp.
E14403A	KM265489	Yuri Ahuja	2014-03-11	PIPERACEAE	Piper hispidum
E14403B	KM265490	Yuri Ahuja	2014-03-11	PIPERACEAE	Piper hispidum
E14403C	KM265491	Yuri Ahuja	2014-03-11	PIPERACEAE	Piper hispidum
E14403G	KM265492	Yuri Ahuja	2014-03-11	PIPERACEAE	Piper hispidum
E14405A	KM265494	Yuri Ahuja	2014-03-11	MELIACEAE	Trichilia pallida
E14405B	KM265495	Yuri Ahuja	2014-03-11	MELIACEAE	Trichilia pallida
E14408F	KM265498	Yuri Ahuja	2014-03-13	ONAGRACEAE	Ludwigia decurrens
E14409A	KM265499	Yuri Ahuja	2014-03-13	SOLANACEAE	Physalis angulata
E14411A	KM265500	Yuri Ahuja	2014-03-13	ASTERACEAE	Ageratum conzyoides
E14415A	KM265502	Yuri Ahuja	2014-03-15	RUBIACEAE	Uncaria guianensis
E14415C	KM265503	Yuri Ahuja	2014-03-15	RUBIACEAE	Uncaria guianensis
E14416A	KM265504	Yuri Ahuja	2014-03-15	ANNONACEAE	Unonopsis spectabilis
E14417A	KM265505	Yuri Ahuja	2014-03-15	MYRISTICACEAE	Virola flexuosa
E14417D	KM265506	Yuri Ahuja	2014-03-15	MYRISTICACEAE	Virola flexuosa
E14418B	KM265507	Yuri Ahuja	2014-03-16	SOLANACEAE	Physalis pubescens
E14419A	KM265508	Yuri Ahuja	2014-03-16	MELASTOMATACEAE	Miconia triplinervis
E14419C	KM265510	Yuri Ahuja	2014-03-16	MELASTOMATACEAE	Miconia triplinervis
E14420A	KM265512	Yuri Ahuja	2014-03-16	RUBIACEAE	Uncaria tomentosa
E14421B	KM265514	Yuri Ahuja	2014-03-16	APOCYNACEAE	Himatanthus sucuuba
E14421D	KM265515	Yuri Ahuja	2014-03-16	APOCYNACEAE	Himatanthus sucuuba
E14423A	KM265516	Yuri Ahuja	2014-03-18	MIMOSACEAE	Inga vismifolia
E14423D	KM265518	Yuri Ahuja	2014-03-18	MIMOSACEAE	Inga vismifolia
E14423E	KM265519	Yuri Ahuja	2014-03-18	MIMOSACEAE	Inga vismifolia
E14423F	KM265520	Yuri Ahuja	2014-03-18	MIMOSACEAE	Inga vismifolia
E14423H	KM265521	Yuri Ahuja	2014-03-18	MIMOSACEAE	Inga vismifolia
E14423I	KM265522	Yuri Ahuja	2014-03-18	MIMOSACEAE	Inga vismifolia
E14423J	KM265523	Yuri Ahuja	2014-03-18	MIMOSACEAE	Inga vismifolia
E14424A	KM265524	Yuri Ahuja	2014-03-18	LAURACEAE	Ocotea cuneifolia
E14424B	KM265525	Yuri Ahuja	2014-03-18	LAURACEAE	Ocotea cuneifolia
E14424G	KM265527	Yuri Ahuja	2014-03-18	LAURACEAE	Ocotea cuneifolia
E14426A	KM265528	Yuri Ahuja	2014-03-18	MELASTOMATACEAE	Miconia triplinervis
E14426B	KM265529	Yuri Ahuja	2014-03-18	MELASTOMATACEAE	Miconia triplinervis
E14426C	KM265530	Yuri Ahuja	2014-03-18	MELASTOMATACEAE	Miconia triplinervis
E14426D	KM265531	Yuri Ahuja	2014-03-18	MELASTOMATACEAE	Miconia triplinervis
E14426F	KM265532	Yuri Ahuja	2014-03-18	MELASTOMATACEAE	Miconia triplinervis
E14427B	KM265534	Yuri Ahuja	2014-03-18	BIGNONIACEAE	Clystoma binatum
E14427C	KM265535	Yuri Ahuja	2014-03-18	BIGNONIACEAE	Clystoma binatum
E14427G	KM265536	Yuri Ahuja	2014-03-18	BIGNONIACEAE	Clystoma binatum
E14428A	KM265537	Yuri Ahuja	2014-03-18	BOMBACACEAE	Ceiba pentandra
E14428B	KM265538	Yuri Ahuja	2014-03-18	BOMBACACEAE	Ceiba pentandra
E14428D	KM265539	Yuri Ahuja	2014-03-18	BOMBACACEAE	Ceiba pentandra
E14429A	KM265540	Yuri Ahuja	2014-03-18	MYRISTICACEAE	Iyanthera lancifolia
E14429G	KM265541	Yuri Ahuja	2014-03-18	MYRISTICACEAE	Iyanthera lancifolia
E14504I	KM265546	Nneoma Ahuruonye	2014-03-11	ARACEAE	Pistia stratiotes
E14504J	KM265547	Nneoma Ahuruonye	2014-03-11	ARACEAE	Pistia stratiotes
E14504K	KM265548	Nneoma Ahuruonye	2014-03-11	ARACEAE	Pistia stratiotes
E14505A	KM265549	Nneoma Ahuruonye	2014-03-11	SOLANACEAE	Solanum schlechtendalianum
E14508A	KM265550	Nneoma Ahuruonye	2014-03-11	POACEAE	Laciacis sorghoidea
E14508B	KM265551	Nneoma Ahuruonye	2014-03-11	POACEAE	Laciacis sorghoidea
E14510A	KM265553	Nneoma Ahuruonye	2014-03-12	GESNERIACEAE	Columnea tandapiana
E14510E	KM265555	Nneoma Ahuruonye	2014-03-12	GESNERIACEAE	Columnea tandapiana
E14511A	KM265557	Nneoma Ahuruonye	2014-03-13	SOLANACEAE	Solanum sessiliflorum
E14511B	KM265558	Nneoma Ahuruonye	2014-03-13	SOLANACEAE	Solanum sessiliflorum
E14511C	KM265559	Nneoma Ahuruonye	2014-03-13	SOLANACEAE	Solanum sessiliflorum
E14512A	KM265560	Nneoma Ahuruonye	2014-03-14	SOLANACEAE	Solanum americanum
E14512E	KM265561	Nneoma Ahuruonye	2014-03-14	SOLANACEAE	Solanum americanum
E14513A	KM265564	Nneoma Ahuruonye	2014-03-13	CHLORANTHACEAE	Hedyosmum uniflorum
E14514A	KM265565	Nneoma Ahuruonye	2014-03-14	SOLANACEAE	Solanum americanum
E14514D	KM265567	Nneoma Ahuruonye	2014-03-14	SOLANACEAE	Solanum americanum
E14515A	KM265571	Nneoma Ahuruonye	2014-03-16	COSTACEAE	Dimerocostus strobilaceus
E14517A	KM265572	Nneoma Ahuruonye	2014-03-16	MALVACEAE	Sida rhombifolia
E14518A	KM265574	Nneoma Ahuruonye	2014-03-16	PIPERACEAE	Piper asperiusculum
E14518F	KM265575	Nneoma Ahuruonye	2014-03-16	PIPERACEAE	Piper asperiusculum
E14518G	KM265576	Nneoma Ahuruonye	2014-03-16	PIPERACEAE	Piper asperiusculum
E14520D	KM265578	Nneoma Ahuruonye	2014-03-17	ARACEAE	Pistia stratiotes
E14521C	KM265580	Nneoma Ahuruonye	2014-03-18	PIPERACEAE	Piper lineatum
E14521I	KM265583	Nneoma Ahuruonye	2014-03-18	PIPERACEAE	Piper lineatum
E14524A	KM265584	Nneoma Ahuruonye	2014-03-18	ULMACEAE	Celtis schippii
E14524D	KM265585	Nneoma Ahuruonye	2014-03-18	ULMACEAE	Celtis schippii
E14524F	KM265586	Nneoma Ahuruonye	2014-03-18	ULMACEAE	Celtis schippii
E14524H	KM265587	Nneoma Ahuruonye	2014-03-18	ULMACEAE	Celtis schippii
E14524I	KM265588	Nneoma Ahuruonye	2014-03-18	ULMACEAE	Celtis schippii
E14524L	KM265590	Nneoma Ahuruonye	2014-03-18	ULMACEAE	Celtis schippii
E14524N	KM265591	Nneoma Ahuruonye	2014-03-18	ULMACEAE	Celtis schippii
E14528A	KM265592	Nneoma Ahuruonye	2014-03-18	SOLANACEAE	Solanum pensile
E14528C	KM265593	Nneoma Ahuruonye	2014-03-18	SOLANACEAE	Solanum pensile
E14530A	KM265594	Nneoma Ahuruonye	2014-03-18	CARYOCARACEAE	Caryocar glabrum
E14530H	KM265595	Nneoma Ahuruonye	2014-03-18	CARYOCARACEAE	Caryocar glabrum
E14531F	KM265599	Nneoma Ahuruonye	2014-03-18	PIPERACEAE	Piper coruscans
E14531J	KM265600	Nneoma Ahuruonye	2014-03-18	PIPERACEAE	Piper coruscans
E14532A	KM265601	Nneoma Ahuruonye	2014-03-18	LECYTHIDACEAE	Grias neuberthii
E14533A	KM265602	Nneoma Ahuruonye	2014-03-18	RUBIACEAE	Chiococca alba
E14602A	KM265603	Rebecca Beilinson	2014-03-10	MORACEAE	Ficus maxima
E14603A	KM265604	Rebecca Beilinson	2014-03-10	ANNONACEAE
E14604A	KM265605	Rebecca Beilinson	2014-03-11	ANNONACEAE	Annona muricata
E14604D	KM265606	Rebecca Beilinson	2014-03-11	ANNONACEAE	Annona muricata
E14604J	KM265607	Rebecca Beilinson	2014-03-11	ANNONACEAE	Annona muricata
E14606A	KM265608	Rebecca Beilinson	2014-03-11	MELIACEAE	Trichilia pallida
E14606D	KM265609	Rebecca Beilinson	2014-03-11	MELIACEAE	Trichilia pallida
E14607F	KM265610	Rebecca Beilinson	2014-03-11	MYRISTICACEAE
E14608E	KM265611	Rebecca Beilinson	2014-03-12	MYRISTICACEAE	Otoba gardonifolia
E14609A	KM265613	Rebecca Beilinson	2014-03-13	MORACEAE	Ficus velutina
E14609B	KM265614	Rebecca Beilinson	2014-03-13	MORACEAE	Ficus velutina
E14614C	KM265614	Rebecca Beilinson	2014-03-14	EUPHORBIACEAE	Euphorbia laurifolia
E14614D	KM265615	Rebecca Beilinson	2014-03-14	EUPHORBIACEAE	Euphorbia laurifolia
E14615A	KM265616	Rebecca Beilinson	2014-03-15	MYRISTICACEAE	Iryanthera paraensis
E14616A	KM265617	Rebecca Beilinson	2014-03-15	MYRISTICACEAE	Virola flexuosa
E14616F	KM265619	Rebecca Beilinson	2014-03-15	MYRISTICACEAE	Virola flexuosa
E14616G	KM265620	Rebecca Beilinson	2014-03-15	MYRISTICACEAE	Virola flexuosa
E14617A	KM265621	Rebecca Beilinson	2014-03-15	MYRISTICACEAE	Virola albidiflora
E14617C	KM265622	Rebecca Beilinson	2014-03-15	MYRISTICACEAE	Virola albidiflora
E14617D	KM265623	Rebecca Beilinson	2014-03-15	MYRISTICACEAE	Virola albidiflora
E14618B	KM265626	Rebecca Beilinson	2014-03-15	CARICACEAE	Carica microcarpa
E14618F	KM265628	Rebecca Beilinson	2014-03-15	CARICACEAE	Carica microcarpa
E14619A	KM265629	Rebecca Beilinson	2014-03-16	ACANTHACEAE	Justicia comata
E14620D	KM265630	Rebecca Beilinson	2014-03-16	SOLANACEAE	Solanum conicum
E14621A	KM265631	Rebecca Beilinson	2014-03-16	LAURACEAE	Ocotea cuneifolia
E14621G	KM265632	Rebecca Beilinson	2014-03-16	LAURACEAE	Ocotea cuneifolia
E14622E	KM265633	Rebecca Beilinson	2014-03-16	EUPHORBIACEAE	Margaritaria nobilis
E14625A	KM265634	Rebecca Beilinson	2014-03-18	MYRISTICACEAE	Virola calophylla
E14625B	KM265635	Rebecca Beilinson	2014-03-18	MYRISTICACEAE	Virola calophylla
E14628A	KM265638	Rebecca Beilinson	2014-03-18	MYRISTICACEAE	Virola peruviana
E14628B	KM265639	Rebecca Beilinson	2014-03-18	MYRISTICACEAE	Virola peruviana
E14628C	KM265640	Rebecca Beilinson	2014-03-18	MYRISTICACEAE	Virola peruviana
E14632G	KM265642	Rebecca Beilinson	2014-03-18	SAPINDACEAE	Paullinia fasciculata
E14701D	KM265644	Alexander Borsa	2014-03-10	PIPERACEAE	Piper laevigatum
E14704A	KM265645	Alexander Borsa	2014-03-11	SOLANACEAE	Physalis angulata
E14706B	KM265647	Alexander Borsa	2014-03-12	PIPERACEAE	Piper aduncum
E14707D	KM265648	Alexander Borsa	2014-03-13	SOLANACEAE	Witheringia solanaceae
E14708E	KM265652	Alexander Borsa	2014-03-13	CHRYSOBALANACEAE	Licania grandibracteata
E14708H	KM265654	Alexander Borsa	2014-03-13	CHRYSOBALANACEAE	Licania grandibracteata
E14709A	KM265655	Alexander Borsa	2014-03-13	ZINGIBERACEAE	Renealmia thyrsoidea
E14711A	KM265657	Alexander Borsa	2014-03-13	APIACEAE	Arracacia elata
E14714E	KM265658	Alexander Borsa	2014-03-15	GESNERIACEAE	Drymonia semicordata (or coccinea?)
E14716E	KM265659	Alexander Borsa	2014-03-16	HELICONIACEAE	Heliconia metallica
E14717A	KM265660	Alexander Borsa	2014-03-16	GESNERIACEAE	Episcia cupreata
E14717D	KM265661	Alexander Borsa	2014-03-16	GESNERIACEAE	Episcia cupreata
E14717F	KM265663	Alexander Borsa	2014-03-16	GESNERIACEAE	Episcia cupreata
E14719C	KM265664	Alexander Borsa	2014-03-16	EUPHORBIACEAE	Acalypha diversifolia
E14719D	KM265665	Alexander Borsa	2014-03-16	EUPHORBIACEAE	Acalypha diversifolia
E14720B	KM265666	Alexander Borsa	2014-03-16	NYCTAGINACEAE	Neea divaricata
E14726J	KM265667	Alexander Borsa	2014-03-18	FABACEAE	Casearia fasciculata
E14731C	KM265668	Alexander Borsa	2014-03-18	MALVACEAE	Hibiscus peruvianus
E14803B	KM265672	Mallory Brown	2014-03-10	LECYTHIDACEAE	Grias peruviana
E14803C	KM265673	Mallory Brown	2014-03-10	LECYTHIDACEAE	Grias peruviana
E14803F	KM265674	Mallory Brown	2014-03-10	LECYTHIDACEAE	Grias peruviana
E14804B	KM265675	Mallory Brown	2014-03-10	MENISPERMACEAE	Cissampelos pareira
E14804C	KM265676	Mallory Brown	2014-03-10	MENISPERMACEAE	Cissampelos pareira
E14804F	KM265678	Mallory Brown	2014-03-10	MENISPERMACEAE	Cissampelos pareira
E14806A	KM265679	Mallory Brown	2014-03-11	PALMAE	Pholidostachys synanthera
E14809J	KM265681	Mallory Brown	2014-03-13	URTICACEAE	Urera baccifera
E14809R	KM265684	Mallory Brown	2014-03-13	URTICACEAE	Urera baccifera
E14809S	KM265685	Mallory Brown	2014-03-13	URTICACEAE	Urera baccifera
E14811B	KM265686	Mallory Brown	2014-03-13	BEGONIACEAE	Begonia urticae
E14813D	KM265690	Mallory Brown	2014-03-13	URTICACEAE	Urera elata
E14813G	KM265692	Mallory Brown	2014-03-13	URTICACEAE	Urera elata
E14813H	KM265693	Mallory Brown	2014-03-13	URTICACEAE	Urera elata
E14813J	KM265695	Mallory Brown	2014-03-13	URTICACEAE	Urera elata
E14818A	KM265702	Mallory Brown	2014-03-15	MENISPERMACEAE	Curarea tecunarum
E14818D	KM265703	Mallory Brown	2014-03-15	MENISPERMACEAE	Curarea tecunarum
E14819E	KM265706	Mallory Brown	2014-03-16	URTICACEAE	Laportea aestuans
E14820A	KM265708	Mallory Brown	2014-03-16	RUBIACEAE	Warszewiczia coccinea
E14821B	KM265710	Mallory Brown	2014-03-16	MENISPERMACEAE	Cissampelos tropaeolifolia
E14821C	KM265711	Mallory Brown	2014-03-16	MENISPERMACEAE	Cissampelos tropaeolifolia
E14822A	KM265714	Mallory Brown	2014-03-16	MORACEAE	Ficus insipida
E14822B	KM265715	Mallory Brown	2014-03-16	MORACEAE	Ficus insipida
E14824A	KM265716	Mallory Brown	2014-03-16	MENISPERMACEAE	Abuta pahnii
E14828E	KM265718	Mallory Brown	2014-03-18	LECYTHIDACEAE	Grias neuberthii
E14829A	KM265719	Mallory Brown	2014-03-16	COSTACEAE	Costus laevis
E14833B	KM265721	Mallory Brown	2014-03-18	CAESALPINIACEAE	Brownea coccinea
E14833C	KM265722	Mallory Brown	2014-03-18	CAESALPINIACEAE	Brownea coccinea
E14833D	KM265723	Mallory Brown	2014-03-18	CAESALPINIACEAE	Brownea coccinea
E14834A	KM265724	Mallory Brown	2014-03-18	MENISPERMACEAE	Abuta grandifolia
E14835D	KM265726	Mallory Brown	2014-03-18	SOLANACEAE	Solanum barbeyanum
E14835E	KM265727	Mallory Brown	2014-03-18	SOLANACEAE	Solanum barbeyanum
E14835F	KM265728	Mallory Brown	2014-03-18	SOLANACEAE	Solanum barbeyanum
E14904A	KM265730	Zobia Chunara	2014-03-11	VERBENACEAE	Lantana camara
E14904F	KM265735	Zobia Chunara	2014-03-11	VERBENACEAE	Lantana camara
E14904G	KM265736	Zobia Chunara	2014-03-11	VERBENACEAE	Lantana camara
E14904J	KM265739	Zobia Chunara	2014-03-11	VERBENACEAE	Lantana camara
E14904M	KM265742	Zobia Chunara	2014-03-11	VERBENACEAE	Lantana camara
E14905H	KM265750	Zobia Chunara	2014-03-11	MYRISTICACEAE	Virola theiodora
E14908B	KM265752	Zobia Chunara	2014-03-12	ONAGRACEAE	Ludwigia decurrens
E14908G	KM265753	Zobia Chunara	2014-03-12	ONAGRACEAE	Ludwigia decurrens
E14909B	KM265757	Zobia Chunara	2014-03-13	CECEROPIACEAE	Cecropia hispidissima
E14909C	KM265758	Zobia Chunara	2014-03-13	CECEROPIACEAE	Cecropia hispidissima
E14910A	KM265759	Zobia Chunara	2014-03-13	URTICACEAE	Urera baccifera
E14913A	KM265762	Zobia Chunara	2014-03-14	EUPHORBIACEAE	Croton alnifolius
E14913C	KM265764	Zobia Chunara	2014-03-14	EUPHORBIACEAE	Croton alnifolius
E14913D	KM265765	Zobia Chunara	2014-03-14	EUPHORBIACEAE	Croton alnifolius
E14913E	KM265766	Zobia Chunara	2014-03-14	EUPHORBIACEAE	Croton alnifolius
E14916A	KM265767	Zobia Chunara	2014-03-15	ULMACEAE	Ampelocera edentula
E14916B	KM265768	Zobia Chunara	2014-03-15	ULMACEAE	Ampelocera edentula
E14916D	KM265770	Zobia Chunara	2014-03-15	ULMACEAE	Ampelocera edentula
E14916H	KM265772	Zobia Chunara	2014-03-15	ULMACEAE	Ampelocera edentula
E14916I	KM265773	Zobia Chunara	2014-03-15	ULMACEAE	Ampelocera edentula
E14916J	KM265774	Zobia Chunara	2014-03-15	ULMACEAE	Ampelocera edentula
E14916K	KM265775	Zobia Chunara	2014-03-15	ULMACEAE	Ampelocera edentula
E14921A	KM265779	Zobia Chunara	2014-03-16	SOLANACEAE	Solanum conicum
E14921B	KM265780	Zobia Chunara	2014-03-16	SOLANACEAE	Solanum conicum
E14921C	KM265781	Zobia Chunara	2014-03-16	SOLANACEAE	Solanum conicum
E14921F	KM265783	Zobia Chunara	2014-03-16	SOLANACEAE	Solanum conicum
E14923A	KM265784	Zobia Chunara	2014-03-16	MIMOSACEAE	Inga edulis
E14923C	KM265785	Zobia Chunara	2014-03-16	MIMOSACEAE	Inga edulis
E14923H	KM265786	Zobia Chunara	2014-03-16	MIMOSACEAE	Inga edulis
E14923I	KM265787	Zobia Chunara	2014-03-16	MIMOSACEAE	Inga edulis
E14926B	KM265788	Zobia Chunara	2014-03-18	LAURACEAE	Ocotea cuneifolia
E14926F	KM265790	Zobia Chunara	2014-03-18	LAURACEAE	Ocotea cuneifolia
E14927A	KM265794	Zobia Chunara	2014-03-19	CAESALPINIACEAE	Brownea coccinea
E14927C	KM265795	Zobia Chunara	2014-03-19	CAESALPINIACEAE	Brownea coccinea
E14927H	KM265800	Zobia Chunara	2014-03-19	CAESALPINIACEAE	Brownea coccinea
E14927I	KM265801	Zobia Chunara	2014-03-19	CAESALPINIACEAE	Brownea coccinea
E14929B	KM265803	Zobia Chunara	2014-03-21	MELASTOMATACEAE	Miconia triplinervis
E14929G	KM265808	Zobia Chunara	2014-03-21	MELASTOMATACEAE	Miconia triplinervis
E14929H	KM265809	Zobia Chunara	2014-03-21	MELASTOMATACEAE	Miconia triplinervis
E14932B	KM265814	Zobia Chunara	2014-03-24	MALPIGHIACEAE	Mascagnia hippocrateoides
E14932E	KM265817	Zobia Chunara	2014-03-24	MALPIGHIACEAE	Mascagnia hippocrateoides
E14932I	KM265820	Zobia Chunara	2014-03-24	MALPIGHIACEAE	Mascagnia hippocrateoides
E14932K	KM265822	Zobia Chunara	2014-03-24	MALPIGHIACEAE	Mascagnia hippocrateoides
E14933A	KM265823	Zobia Chunara	2014-03-25	ARISTOLOCHIACEAE	Aristolochia fragrantissima
E14933B	KM265824	Zobia Chunara	2014-03-25	ARISTOLOCHIACEAE	Aristolochia fragrantissima
E14935A	KM265828	Zobia Chunara	2014-03-27	NYCTAGINACEAE	Neea macrophylla
E14935B	KM265829	Zobia Chunara	2014-03-27	NYCTAGINACEAE	Neea macrophylla
E14935F	KM265830	Zobia Chunara	2014-03-27	NYCTAGINACEAE	Neea macrophylla
E14935G	KM265831	Zobia Chunara	2014-03-27	NYCTAGINACEAE	Neea macrophylla
E15002A	KM265834	Jerry Cui	2014-03-10	BORAGINACEAE	Heliotropium indicum
E15009A	KM265836	Jerry Cui	2014-03-11	BORAGINACEAE	Cordia lutea
E15009B	KM265837	Jerry Cui	2014-03-11	BORAGINACEAE	Cordia lutea
E15009E	KM265838	Jerry Cui	2014-03-11	BORAGINACEAE	Cordia lutea
E15009F	KM265839	Jerry Cui	2014-03-11	BORAGINACEAE	Cordia lutea
E15010A	KM265840	Jerry Cui	2014-03-11	FABACEAE	Senna occidentalis
E15011A	KM265841	Jerry Cui	2014-03-11	ASTERACEAE	Eclipta prostrata
E15012A	KM265842	Jerry Cui	2014-03-12	RUBIACEAE	Psychotria hylocharis
E15012B	KM265843	Jerry Cui	2014-03-12	RUBIACEAE	Psychotria hylocharis
E15014C	KM265844	Jerry Cui	2014-03-12	ASTERACEAE	Bidens pilosa
E15015A	KM265845	Jerry Cui	2014-03-11	EUPHORBIACEAE	Jatropha curcas
E15016A	KM265846	Jerry Cui	2014-03-13	EUPHORBIACEAE	Phyllanthus anisolobus
E15016F	KM265848	Jerry Cui	2014-03-13	EUPHORBIACEAE	Phyllanthus anisolobus
E15020C	KM265852	Jerry Cui	2014-03-14	HYDRANGEACEAE	Hydrangea macrophylla
E15021A	KM265853	Jerry Cui	2014-03-14	EUPHORBIACEAE	Croton lechleri
E15021C	KM265854	Jerry Cui	2014-03-14	EUPHORBIACEAE	Croton lechleri
E15021E	KM265855	Jerry Cui	2014-03-14	EUPHORBIACEAE	Croton lechleri
E15022B	KM265859	Jerry Cui	2014-03-15	RUBIACEAE	Uncaria guianensis
E15022C	KM265860	Jerry Cui	2014-03-15	RUBIACEAE	Uncaria guianensis
E15022H	KM265862	Jerry Cui	2014-03-15	RUBIACEAE	Uncaria guianensis
E15023A	KM265863	Jerry Cui	2014-03-15	DIOSCOREACEAE	Dioscorea samydea
E15028A	KM265864	Jerry Cui	2014-03-16	FABACEAE	Senna ruiziana
E15034A	KM265865	Jerry Cui	2014-03-18	CELASTRACEAE	Maytenus macrocarpa
E15034I	KM265866	Jerry Cui	2014-03-18	CELASTRACEAE	Maytenus macrocarpa
E15101A	KM265867	Holly Hajare	2014-03-10	MARANTACEAE	Calathea lutea
E15101D	KM265869	Holly Hajare	2014-03-10	MARANTACEAE	Calathea lutea
E15102B	KM265870	Holly Hajare	2014-03-10	CUCURBITACEAE	Gurania tubulosa
E15102C	KM265871	Holly Hajare	2014-03-10	CUCURBITACEAE	Gurania tubulosa
E15102D	KM265872	Holly Hajare	2014-03-10	CUCURBITACEAE	Gurania tubulosa
E15102E	KM265873	Holly Hajare	2014-03-10	CUCURBITACEAE	Gurania tubulosa
E15103D	KM265875	Holly Hajare	2014-03-11	ASTERACEAE	Bidens pilosa
E15104B	KM265877	Holly Hajare	2014-03-11	MALVACEAE	Theobroma cacao
E15105A	KM265878	Holly Hajare	2014-03-11	CUCURBITACEAE	Posadaea sphaerocarpa
E15105B	KM265879	Holly Hajare	2014-03-11	CUCURBITACEAE	Posadaea sphaerocarpa
E15105C	KM265880	Holly Hajare	2014-03-11	CUCURBITACEAE	Posadaea sphaerocarpa
E15105J	KM265883	Holly Hajare	2014-03-11	CUCURBITACEAE	Posadaea sphaerocarpa
E15107A	KM265885	Holly Hajare	2014-03-12	CUCURBITACEAE	Gurania macrophylla
E15107B	KM265886	Holly Hajare	2014-03-12	CUCURBITACEAE	Gurania macrophylla
E15107C	KM265887	Holly Hajare	2014-03-12	CUCURBITACEAE	Gurania macrophylla
E15107D	KM265888	Holly Hajare	2014-03-12	CUCURBITACEAE	Gurania macrophylla
E15108D	KM265889	Holly Hajare	2014-03-12	BROMELIACEAE	Guzmania gloriosa
E15109D	KM265891	Holly Hajare	2014-03-13	ASTERACEAE	Mikania lloensis
E15109F	KM265892	Holly Hajare	2014-03-13	ASTERACEAE	Mikania lloensis
E15109G	KM265893	Holly Hajare	2014-03-13	ASTERACEAE	Mikania lloensis
E15109H	KM265894	Holly Hajare	2014-03-13	ASTERACEAE	Mikania lloensis
E15110A	KM265895	Holly Hajare	2014-03-13	ONAGRACEAE	Fuchsia macrostigma
E15111A	KM265899	Holly Hajare	2014-03-13	RUBIACEAE	Hoffmania tenuis
E15112B	KM265902	Holly Hajare	2014-03-13	POACEAE	Bambusa tulda
E15112D	KM265903	Holly Hajare	2014-03-13	POACEAE	Bambusa tulda
E15114A	KM265904	Holly Hajare	2014-03-14	CLUSIACEAE	Vismia lateriflora
E15114D	KM265907	Holly Hajare	2014-03-14	CLUSIACEAE	Vismia lateriflora
E15114F	KM265908	Holly Hajare	2014-03-14	CLUSIACEAE	Vismia lateriflora
E15114G	KM265909	Holly Hajare	2014-03-14	CLUSIACEAE	Vismia lateriflora
E15115A	KM265911	Holly Hajare	2014-03-14	POACEAE	Guadua angustifolia
E15115D	KM265913	Holly Hajare	2014-03-14	POACEAE	Guadua angustifolia
E15115F	KM265914	Holly Hajare	2014-03-14	POACEAE	Guadua angustifolia
E15116C	KM265915	Holly Hajare	2014-03-15	CUCURBITACEAE	Cayaponia glandulosa
E15116F	KM265917	Holly Hajare	2014-03-15	CUCURBITACEAE	Cayaponia glandulosa
E15116I	KM265918	Holly Hajare	2014-03-15	CUCURBITACEAE	Cayaponia glandulosa
E15117C	KM265919	Holly Hajare	2014-03-15	RUBIACEAE	Bertiera guianensis
E15118A	KM265920	Holly Hajare	2014-03-16	CUCURBITACEAE	Gurania rhizantha
E15118C	KM265922	Holly Hajare	2014-03-16	CUCURBITACEAE	Gurania rhizantha
E15118E	KM265924	Holly Hajare	2014-03-16	CUCURBITACEAE	Gurania rhizantha
E15118H	KM265926	Holly Hajare	2014-03-16	CUCURBITACEAE	Gurania rhizantha
E15118I	KM265927	Holly Hajare	2014-03-16	CUCURBITACEAE	Gurania rhizantha
E15119A	KM265928	Holly Hajare	2014-03-16	MALVACEAE	Theobroma subincanum
E15119C	KM265929	Holly Hajare	2014-03-16	MALVACEAE	Theobroma subincanum
E15120A	KM265930	Holly Hajare	2014-03-16	MALVACEAE	Theobroma grandiflorum
E15120B	KM265931	Holly Hajare	2014-03-16	MALVACEAE	Theobroma grandiflorum
E15120E	KM265932	Holly Hajare	2014-03-16	MALVACEAE	Theobroma grandiflorum
E15121A	KM265933	Holly Hajare	2014-03-16	ERYTHROXYLACEAE	Erythroxylum macrophyllum
E15122A	KM265934	Holly Hajare	2014-03-16	RUBIACEAE	Faramea rectinervia
E15122C	KM265936	Holly Hajare	2014-03-16	RUBIACEAE	Faramea rectinervia
E15126B	KM265938	Holly Hajare	2014-03-18	MELIACEAE	Guarea gomma
E15126C	KM265939	Holly Hajare	2014-03-18	MELIACEAE	Guarea gomma
E15127A	KM265940	Holly Hajare	2014-03-18	ULMACEAE	Celtis schippii
E15127B	KM265941	Holly Hajare	2014-03-18	ULMACEAE	Celtis schippii
E15127C	KM265942	Holly Hajare	2014-03-18	ULMACEAE	Celtis schippii
E15128B	KM265943	Holly Hajare	2014-03-18	SIMAROUBACEAE	Picramnia latifolia
E15128H	KM265945	Holly Hajare	2014-03-18	SIMAROUBACEAE	Picramnia latifolia
E15129A	KM265946	Holly Hajare	2014-03-18	MIMOSACEAE	Inga lallensis
E15129B	KM265947	Holly Hajare	2014-03-18	MIMOSACEAE	Inga lallensis
E15129C	KM265948	Holly Hajare	2014-03-18	MIMOSACEAE	Inga lallensis
E15130D	KM265949	Holly Hajare	2014-03-18	PIPERACEAE	Piper arboreum
E15130F	KM265950	Holly Hajare	2014-03-18	PIPERACEAE	Piper arboreum
E15130H	KM265951	Holly Hajare	2014-03-18	PIPERACEAE	Piper arboreum
E15130J	KM265952	Holly Hajare	2014-03-18	PIPERACEAE	Piper arboreum
E15203C	KM265954	Charles Kinzig	2014-03-11	MORACEAE	Poulsenia armata
E15208A	KM265956	Charles Kinzig	2014-03-13	CLUSIACEAE	Vismia lauriformis
E15209H	KM265958	Charles Kinzig	2014-03-14	CAMPANULACEAE	Centropogon glabrifilis
E15209I	KM265959	Charles Kinzig	2014-03-14	CAMPANULACEAE	Centropogon glabrifilis
E15209K	KM265961	Charles Kinzig	2014-03-14	CAMPANULACEAE	Centropogon glabrifilis
E15209N	KM265962	Charles Kinzig	2014-03-14	CAMPANULACEAE	Centropogon glabrifilis
E15209Q	KM265964	Charles Kinzig	2014-03-14	CAMPANULACEAE	Centropogon glabrifilis
E15209S	KM265965	Charles Kinzig	2014-03-14	CAMPANULACEAE	Centropogon glabrifilis
E15212A	KM265966	Charles Kinzig	2014-03-14	CHLORANTHACEAE	Hedyosmum anisodorum
E15212J	KM265968	Charles Kinzig	2014-03-14	CHLORANTHACEAE	Hedyosmum anisodorum
E15215A	KM265969	Charles Kinzig	2014-03-15	LAURACEAE	Ocotea ovalifolia
E15215C	KM265970	Charles Kinzig	2014-03-15	LAURACEAE	Ocotea ovalifolia
E15215E	KM265971	Charles Kinzig	2014-03-15	LAURACEAE	Ocotea ovalifolia
E15219C	KM265972	Charles Kinzig	2014-03-15	CLUSIACEAE	Vismia mandurr
E15221A	KM265975	Charles Kinzig	2014-03-16	BIXACEAE	Bixa orellana
E15221D	KM265977	Charles Kinzig	2014-03-16	BIXACEAE	Bixa orellana
E15222A	KM265979	Charles Kinzig	2014-03-16	CAESALPINIACEAE	Brownea grandiceps
E15222B	KM265980	Charles Kinzig	2014-03-16	CAESALPINIACEAE	Brownea grandiceps
E15222C	KM265981	Charles Kinzig	2014-03-16	CAESALPINIACEAE	Brownea grandiceps
E15223A	KM265982	Charles Kinzig	2014-03-16	BIGNONIACEAE	Cydista aequinoctialis
E15224B	KM265983	Charles Kinzig	2014-03-16	RUBIACEAE	Alibertia itayensis
E15229A	KM265984	Charles Kinzig	2014-03-18	ARACEAE	Monstera obliqua
E15230D	KM265986	Charles Kinzig	2014-03-18	COSTACEAE	Costus arabicus
E15230K	KM265988	Charles Kinzig	2014-03-18	COSTACEAE	Costus arabicus
E15230P	KM265989	Charles Kinzig	2014-03-18	COSTACEAE	Costus arabicus
E15232A	KM265990	Charles Kinzig	2014-03-18	MARANTACEAE	Calathea mishuyacu
E15235A	KM265993	Charles Kinzig	2014-03-18	BIGNONIACEAE	Clytostoma binautm
E15236A	KM265994	Charles Kinzig	2014-03-18	BIGNONIACEAE	Mansoa alliacea
E15238A	KM265995	Charles Kinzig	2014-03-18	RUBIACEAE	Pentagonia parvifolia
E15238B	KM265996	Charles Kinzig	2014-03-18	RUBIACEAE	Pentagonia parvifolia
E15308B	KM265998	Grace Liu	2014-03-12	ERICACEAE	Psammisia flaviflora
E15311B	KM265999	Grace Liu	2014-03-14	RUBIACEAE	Psychotria hazenii
E15317A	KM266000	Grace Liu	2014-03-15	MYRISTICACEAE	Iryanthera parensis
E15323A	KM266002	Grace Liu	2014-03-16	RUBIACEAE	Chiococca alba
E15323D	KM266004	Grace Liu	2014-03-16	RUBIACEAE	Chiococca alba
E15326D	KM266005	Grace Liu	2014-03-16	APOCYNACEAE	Himatanthus sucuuba
E15331D	KM266007	Grace Liu	2014-03-18	SAPINDACEAE	Paullinia fariculata
E15407D	KM266013	Zachary Mankoff	2014-03-11	EUPHORBIACEAE	Phyllanthus anisolobus
E15412A	KM266016	Zachary Mankoff	2014-03-14	EUPHORBIACEAE	Croton alnifolius
E15413B	KM266018	Zachary Mankoff	2014-03-14	ULMACEAE	Trema micrantha
E15413E	KM266020	Zachary Mankoff	2014-03-14	ULMACEAE	Trema micrantha
E15417A	KM266022	Zachary Mankoff	2014-03-15	ANACARDIACEAE	Astronium graveolens
E15418D	KM266024	Zachary Mankoff	2014-03-15	GESNERIACEAE	Columnea guttata
E15418I	KM266025	Zachary Mankoff	2014-03-15	GESNERIACEAE	Columnea guttata
E15419A	KM266026	Zachary Mankoff	2014-03-16	BIXACEAE	Bixa orellana
E15419C	KM266027	Zachary Mankoff	2014-03-16	BIXACEAE	Bixa orellana
E15421E	KM266031	Zachary Mankoff	2014-03-16	RUBIACEAE	Psychotria hezenii
E15421F	KM266032	Zachary Mankoff	2014-03-16	RUBIACEAE	Psychotria hezenii
E15421I	KM266034	Zachary Mankoff	2014-03-16	RUBIACEAE	Psychotria hezenii
E15421K	KM266035	Zachary Mankoff	2014-03-16	RUBIACEAE	Psychotria hezenii
E15421L	KM266036	Zachary Mankoff	2014-03-16	RUBIACEAE	Psychotria hezenii
E15423C	KM266038	Zachary Mankoff	2014-03-16	SOLANACEAE	Physalis pubescens
E15423H	KM266039	Zachary Mankoff	2014-03-16	SOLANACEAE	Physalis pubescens
E15425A	KM266040	Zachary Mankoff	2014-03-18	RUBIACEAE	Pentagonia parvifolia
E15425C	KM266042	Zachary Mankoff	2014-03-18	RUBIACEAE	Pentagonia parvifolia
E15426A	KM266043	Zachary Mankoff	2014-03-18	BOMBACACEAE	Quararibea wittii
E15426C	KM266045	Zachary Mankoff	2014-03-18	BOMBACACEAE	Quararibea wittii
E15426D	KM266046	Zachary Mankoff	2014-03-18	BOMBACACEAE	Quararibea wittii
E15426E	KM266047	Zachary Mankoff	2014-03-18	BOMBACACEAE	Quararibea wittii
E15428A	KM266049	Zachary Mankoff	2014-03-18	PIPERACEAE	Piper obliquum
E15429A	KM266051	Zachary Mankoff	2014-03-18	DRYOPTERIDACEAE	Cyclopeltis semicordata
E15429B	KM266052	Zachary Mankoff	2014-03-18	DRYOPTERIDACEAE	Cyclopeltis semicordata
E15430C	KM266054	Zachary Mankoff	2014-03-18	FABACEAE	Senna bacillaris
E15430F	KM266055	Zachary Mankoff	2014-03-18	FABACEAE	Senna bacillaris
E15431A	KM266056	Zachary Mankoff	2014-03-18	FABACEAE	Senna reticulata
E15431C	KM266057	Zachary Mankoff	2014-03-18	FABACEAE	Senna reticulata
E15431H	KM266060	Zachary Mankoff	2014-03-18	FABACEAE	Senna reticulata
E15431J	KM266061	Zachary Mankoff	2014-03-18	FABACEAE	Senna reticulata
E15431K	KM266062	Zachary Mankoff	2014-03-18	FABACEAE	Senna reticulata
E15500A	KM266064	Taylor Mchugh	2014-03-10	CONVOLVULACEAE	Ipomoea phyllomega
E15501B	KM266067	Taylor Mchugh	2014-03-10	CUCURBITACEAE	Gurania tubulosa
E15501J	KM266070	Taylor Mchugh	2014-03-10	CUCURBITACEAE	Gurania tubulosa
E15502A	KM266071	Taylor Mchugh	2014-03-10	VITACEAE	Cissus verticillata
E15502E	KM266072	Taylor Mchugh	2014-03-10	VITACEAE	Cissus verticillata
E15503A	KM266073	Taylor Mchugh	2014-03-11	EUPHORBIACEAE	Ricinis communis
E15503B	KM266074	Taylor Mchugh	2014-03-11	EUPHORBIACEAE	Ricinis communis
E15503C	KM266075	Taylor Mchugh	2014-03-11	EUPHORBIACEAE	Ricinis communis
E15504C	KM266076	Taylor Mchugh	2014-03-11	CUCURBITACEAE	Cyclanthera cordifolia
E15504D	KM266077	Taylor Mchugh	2014-03-11	CUCURBITACEAE	Cyclanthera cordifolia
E15506A	KM266079	Taylor Mchugh	2014-03-11	FABACEAE	Vigna unguiculata
E15507B	KM266081	Taylor Mchugh	2014-03-11	SOLANACEAE	Solanum pimpinellifolium
E15508A	KM266082	Taylor Mchugh	2014-03-13	POACEAE	Lasiacis scabrior
E15515D	KM266085	Taylor Mchugh	2014-03-15	CARICACEAE	Carica microcarpa
E15517E	KM266089	Taylor Mchugh	2014-03-15	ANACARDIACEAE	Astronium graveolens
E15517H	KM266090	Taylor Mchugh	2014-03-15	ANACARDIACEAE	Astronium graveolens
E15519D	KM266091	Taylor Mchugh	2014-03-16	VIOLACEAE	Leonia crassa
E15519G	KM266092	Taylor Mchugh	2014-03-16	VIOLACEAE	Leonia crassa
E15520C	KM266094	Taylor Mchugh	2014-03-16	POACEAE	Pharus virescens
E15520D	KM266095	Taylor Mchugh	2014-03-16	POACEAE	Pharus virescens
E15520F	KM266097	Taylor Mchugh	2014-03-16	POACEAE	Pharus virescens
E15525G	KM266098	Taylor Mchugh	2014-03-18	CUCURBITACEAE	Gurania pedata
E15527B	KM266099	Taylor Mchugh	2014-03-18	NYCTAGINACEAE	Pisonia aculeata
E15528A	KM266100	Taylor Mchugh	2014-03-18	NYCTAGINACEAE	Neea parviflora
E15528B	KM266101	Taylor Mchugh	2014-03-18	NYCTAGINACEAE	Neea parviflora
E15528D	KM266103	Taylor Mchugh	2014-03-18	NYCTAGINACEAE	Neea parviflora
E15528E	KM266104	Taylor Mchugh	2014-03-18	NYCTAGINACEAE	Neea parviflora
E15528G	KM266105	Taylor Mchugh	2014-03-18	NYCTAGINACEAE	Neea parviflora
E15528H	KM266106	Taylor Mchugh	2014-03-18	NYCTAGINACEAE	Neea parviflora
E15528I	KM266107	Taylor Mchugh	2014-03-18	NYCTAGINACEAE	Neea parviflora
E15528J	KM266108	Taylor Mchugh	2014-03-18	NYCTAGINACEAE	Neea parviflora
E15528K	KM266109	Taylor Mchugh	2014-03-18	NYCTAGINACEAE	Neea parviflora
E15529B	KM266110	Taylor Mchugh	2014-03-18	ASTERACEAE	Mikania sp.
E15532A	KM266111	Taylor Mchugh	2014-03-18	VITACEAE	Cissus ulmifolia
E15601A	KM266112	Susan Rundell	2014-03-10	ASTERACEAE	Ageratina sp.
E15604A	KM266113	Susan Rundell	2014-03-11	FABACEAE	Ecuadendron acostasolisianum
E15605B	KM266114	Susan Rundell	2014-03-12	GESNERIACEAE	Columnea eubracteata
E15605E	KM266115	Susan Rundell	2014-03-12	GESNERIACEAE	Columnea eubracteata
E15605G	KM266116	Susan Rundell	2014-03-12	GESNERIACEAE	Columnea eubracteata
E15605H	KM266117	Susan Rundell	2014-03-12	GESNERIACEAE	Columnea eubracteata
E15606D	KM266118	Susan Rundell	2014-03-12	CAMPANULACEAE	Centropogon parviflorus
E15606E	KM266119	Susan Rundell	2014-03-12	CAMPANULACEAE	Centropogon parviflorus
E15606F	KM266120	Susan Rundell	2014-03-12	CAMPANULACEAE	Centropogon parviflorus
E15608A	KM266122	Susan Rundell	2014-03-12	ERICACEAE	Macleania ericae
E15608F	KM266125	Susan Rundell	2014-03-12	ERICACEAE	Macleania ericae
E15608H	KM266126	Susan Rundell	2014-03-12	ERICACEAE	Macleania ericae
E15609A	KM266127	Susan Rundell	2014-03-12	MELASTOMATACEAE	Meriania pichinchensis
E15609B	KM266128	Susan Rundell	2014-03-12	MELASTOMATACEAE	Meriania pichinchensis
E15610B	KM266130	Susan Rundell	2014-03-12	ERICACEAE	Psammisia sodiroi
E15610E	KM266133	Susan Rundell	2014-03-12	ERICACEAE	Psammisia sodiroi
E15611B	KM266134	Susan Rundell	2014-03-12	ONAGRACEAE	Fuschia macrostigma
E15611D	KM266136	Susan Rundell	2014-03-12	ONAGRACEAE	Fuschia macrostigma
E15611E	KM266137	Susan Rundell	2014-03-12	ONAGRACEAE	Fuschia macrostigma
E15611F	KM266138	Susan Rundell	2014-03-12	ONAGRACEAE	Fuschia macrostigma
E15613C	KM266141	Susan Rundell	2014-03-13	MELASTOMATACEAE	Blakea pichinchensis
E15615B	KM266142	Susan Rundell	2014-03-13	GESNERIACEAE	Columnea inaequilatera
E15615E	KM266143	Susan Rundell	2014-03-13	GESNERIACEAE	Columnea inaequilatera
E15616A	KM266144	Susan Rundell	2014-03-14	RUBIACEAE	Coffea arabica
E15616B	KM266145	Susan Rundell	2014-03-14	RUBIACEAE	Coffea arabica
E15616C	KM266146	Susan Rundell	2014-03-14	RUBIACEAE	Coffea arabica
E15616D	KM266147	Susan Rundell	2014-03-14	RUBIACEAE	Coffea arabica
E15617A	KM266149	Susan Rundell	2014-03-14	MELASTOMATACEAE	Miconia nervosa
E15617B	KM266150	Susan Rundell	2014-03-14	MELASTOMATACEAE	Miconia nervosa
E15618A	KM266151	Susan Rundell	2014-03-16	MALVACEAE	Pentaplaris huaoranica
E15618C	KM266153	Susan Rundell	2014-03-16	MALVACEAE	Pentaplaris huaoranica
E15618D	KM266154	Susan Rundell	2014-03-16	MALVACEAE	Pentaplaris huaoranica
E15619A	KM266155	Susan Rundell	2014-03-16	RUBIACEAE	Faramea occidentalis
E15619C	KM266156	Susan Rundell	2014-03-16	RUBIACEAE	Faramea occidentalis
E15622B	KM266161	Susan Rundell	2014-03-16	MELASTOMATACEAE	Bellucia pentamera
E15622C	KM266162	Susan Rundell	2014-03-16	MELASTOMATACEAE	Bellucia pentamera
E15622D	KM266163	Susan Rundell	2014-03-16	MELASTOMATACEAE	Bellucia pentamera
E15625D	KM266165	Susan Rundell	2014-03-18	MELASTOMATACEAE	Miconia bullata
E15627D	KM266169	Susan Rundell	2014-03-18	ARACEAE	Monstera spruceana
E15627F	KM266171	Susan Rundell	2014-03-18	ARACEAE	Monstera spruceana
E15629B	KM266172	Susan Rundell	2014-03-18	RHAMNACEAE	Ziziphus cinnamomum
E15629C	KM266173	Susan Rundell	2014-03-18	RHAMNACEAE	Ziziphus cinnamomum
E15629H	KM266176	Susan Rundell	2014-03-18	RHAMNACEAE	Ziziphus cinnamomum
E15632C	KM266181	Susan Rundell	2014-03-18	BIGNONIACEAE	Memora cladotricha
E15634B	KM266183	Susan Rundell	2014-03-18	VERBENACEAE	Aegiphila grandis
E15634D	KM266184	Susan Rundell	2014-03-18	VERBENACEAE	Aegiphila grandis
E15634G	KM266185	Susan Rundell	2014-03-18	VERBENACEAE	Aegiphila grandis
E15700A	KM266187	John Solder	2014-03-10	FABACEAE	Erythrina venutina
E15703A	KM266188	John Solder	2014-03-10	MALPIGHIACEAE
E15703B	KM266189	John Solder	2014-03-10	MALPIGHIACEAE
E15703C	KM266190	John Solder	2014-03-10	MALPIGHIACEAE
E15703E	KM266192	John Solder	2014-03-10	MALPIGHIACEAE
E15705A	KM266193	John Solder	2014-03-10	ERICACEAE
E15705D	KM266194	John Solder	2014-03-10	ERICACEAE
E15705F	KM266196	John Solder	2014-03-10	ERICACEAE
E15706B	KM266198	John Solder	2014-03-13	RUBIACEAE	Hoffmannia tenuis
E15707A	KM266199	John Solder	2014-03-13	FABACEAE	Erythrina megistophylla
E15713A	KM266205	John Solder	2014-03-15	MOLLUGINACEAE	Mollinedia ovata
E15713C	KM266206	John Solder	2014-03-15	MOLLUGINACEAE	Mollinedia ovata
E15715A	KM266207	John Solder	2014-03-16	MIMOSACEAE	Mimosa annularis
E15715B	KM266208	John Solder	2014-03-16	MIMOSACEAE	Mimosa annularis
E15720A	KM266211	John Solder	2014-03-16	MONIMIACEAE
E15720D	KM266213	John Solder	2014-03-16	MONIMIACEAE
E15721A	KM266214	John Solder	2014-03-16	RUBIACEAE	Psychotria viridis
E15722A	KM266217	John Solder	2014-03-16	EUPHORBIACEAE	Aeschynomene sensitiva
E15722E	KM266218	John Solder	2014-03-16	EUPHORBIACEAE	Aeschynomene sensitiva
E15723A	KM266219	John Solder	2014-03-16	APOCYNACEAE	Tabernaemontana sananho
E15725C	KM266221	John Solder	2014-03-18	RUBIACEAE	Psychotria tenuicaulis
E15730A	KM266222	John Solder	2014-03-18	BOMBACACEAE	Quararibea wittii
E15801A	KM266223	Emmy Yang	2014-03-10	URTICACEAE	Myriocarpa stipitata
E15801B	KM266224	Emmy Yang	2014-03-10	URTICACEAE	Myriocarpa stipitata
E15801C	KM266225	Emmy Yang	2014-03-10	URTICACEAE	Myriocarpa stipitata
E15802A	KM266226	Emmy Yang	2014-03-10	EUPHORBIACEAE	Dalechampia hispida
E15802B	KM266227	Emmy Yang	2014-03-10	EUPHORBIACEAE	Dalechampia hispida
E15802C	KM266228	Emmy Yang	2014-03-10	EUPHORBIACEAE	Dalechampia hispida
E15802D	KM266229	Emmy Yang	2014-03-10	EUPHORBIACEAE	Dalechampia hispida
E15802E	KM266230	Emmy Yang	2014-03-10	EUPHORBIACEAE	Dalechampia hispida
E15802G	KM266231	Emmy Yang	2014-03-10	EUPHORBIACEAE	Dalechampia hispida
E15803A	KM266232	Emmy Yang	2014-03-11	ASTERACEAE	Bidens pilosa
E15803B	KM266233	Emmy Yang	2014-03-11	ASTERACEAE	Bidens pilosa
E15805B	KM266236	Emmy Yang	2014-03-11	FABACEAE	Inga edulis
E15805C	KM266237	Emmy Yang	2014-03-11	FABACEAE	Inga edulis
E15805E	KM266238	Emmy Yang	2014-03-11	FABACEAE	Inga edulis
E15806A	KM266239	Emmy Yang	2014-03-11	THEOPHRASTACEAE	Clavija eggersiana
E15806B	KM266240	Emmy Yang	2014-03-11	THEOPHRASTACEAE	Clavija eggersiana
E15807A	KM266241	Emmy Yang	2014-03-12	URTICACEAE	Laportea aestuans
E15807B	KM266242	Emmy Yang	2014-03-12	URTICACEAE	Laportea aestuans
E15807C	KM266243	Emmy Yang	2014-03-12	URTICACEAE	Laportea aestuans
E15808A	KM266244	Emmy Yang	2014-03-12	ARACEAE	Anthurium angustilaminatum
E15809A	KM266245	Emmy Yang	2014-03-12	BEGONIACEAE	Begonia urticae
E15809B	KM266246	Emmy Yang	2014-03-12	BEGONIACEAE	Begonia urticae
E15809D	KM266247	Emmy Yang	2014-03-12	BEGONIACEAE	Begonia urticae
E15810A	KM266248	Emmy Yang	2014-03-13	EUPHORBIACEAE	Acalypha villosa
E15811B	KM266250	Emmy Yang	2014-03-13	URTICACEAE	Urera baccifera
E15812B	KM266252	Emmy Yang	2014-03-13	THEOPHRASTACEAE	Clavija membranacea
E15813A	KM266253	Emmy Yang	2014-03-14	MELASTOMATACEAE	Miconia aspergillaris
E15813C	KM266255	Emmy Yang	2014-03-14	MELASTOMATACEAE	Miconia aspergillaris
E15814A	KM266256	Emmy Yang	2014-03-14	LAURACEAE	Ocotea quixos
E15814C	KM266257	Emmy Yang	2014-03-14	LAURACEAE	Ocotea quixos
E15814D	KM266258	Emmy Yang	2014-03-14	LAURACEAE	Ocotea quixos
E15814G	KM266260	Emmy Yang	2014-03-14	LAURACEAE	Ocotea quixos
E15815C	KM266262	Emmy Yang	2014-03-15	PIPERACEAE	Piper crassinervium
E15816A	KM266263	Emmy Yang	2014-03-15	RUBIACEAE	Psychotria microbotrys
E15816B	KM266264	Emmy Yang	2014-03-15	RUBIACEAE	Psychotria microbotrys
E15822B	KM266266	Emmy Yang	2014-03-16	MYRTACEAE	Calyptranthes speciosa
E15822C	KM266267	Emmy Yang	2014-03-16	MYRTACEAE	Calyptranthes speciosa
E15822E	KM266269	Emmy Yang	2014-03-16	MYRTACEAE	Calyptranthes speciosa
E15823B	KM266270	Emmy Yang	2014-03-16	APOCYNACEAE	Tabernaemontana sananho
E15824B	KM266271	Emmy Yang	2014-03-16	RUBIACEAE	Faramea occidentalis
E15824G	KM266272	Emmy Yang	2014-03-16	RUBIACEAE	Faramea occidentalis
E15825A	KM266273	Emmy Yang	2014-03-16	MONIMIACEAE	Siparuna cervicornis
E15825B	KM266274	Emmy Yang	2014-03-16	MONIMIACEAE	Siparuna cervicornis
E15826A	KM266275	Emmy Yang	2014-03-18	RUBIACEAE	Psychotria viridis
E15828A	KM266276	Emmy Yang	2014-03-18	MYRTACEAE	Myrcia glendens
E15828B	KM266277	Emmy Yang	2014-03-18	MYRTACEAE	Myrcia glendens
E15829A	KM266278	Emmy Yang	2014-03-18	RUBIACEAE	Psychotria acuminata
E15829C	KM266279	Emmy Yang	2014-03-18	RUBIACEAE	Psychotria acuminata
E15829D	KM266280	Emmy Yang	2014-03-18	RUBIACEAE	Psychotria acuminata
E15830A	KM266281	Emmy Yang	2014-03-18	POLYGONACEAE	Coccoloba densifrons
E15901B	KM266284	Fernando Marãœ_n	2014-03-16	ANNONACEAE	Annona hypoglauca
E15901C	KM266285	Fernando Marãœ_n	2014-03-16	ANNONACEAE	Annona hypoglauca
E15901F	KM266287	Fernando Marãœ_n	2014-03-16	ANNONACEAE	Annona hypoglauca
E15903B	KM266289	Fernando Marin	2014-03-16	COMMELINACEAE	Dichorisandra angustifolia
E15903D	KM266290	Fernando Marin	2014-03-16	COMMELINACEAE	Dichorisandra angustifolia
E15903E	KM266291	Fernando Marin	2014-03-16	COMMELINACEAE	Dichorisandra angustifolia
E15904A	KM266292	Fernando Marãœ_n	2014-03-16	RUBIACEAE	Psychotria microbotrys
E15904B	KM266293	Fernando Marãœ_n	2014-03-16	RUBIACEAE	Psychotria microbotrys
E15905B	KM266294	Fernando Marãœ_n	2014-03-18	MARANTACEAE	Ischnosiphon obliquus
E15905C	KM266295	Fernando Marãœ_n	2014-03-18	MARANTACEAE	Ischnosiphon obliquus
E15906A	KM266296	Fernando Marãœ_n	2014-03-18	COSTACEAE	Costus pulverulentus
E15907A	KM266297	Fernando Marãœ_n	2014-03-18	ARISTOLOCHIACEAE	Aristolochia fragantissima
E15907B	KM266298	Fernando Marãœ_n	2014-03-18	ARISTOLOCHIACEAE	Aristolochia fragantissima
E15908A	KM266299	Fernando Marãœ_n	2014-03-18	BOMBACACEAE	Ceiba pentandra
E15908B	KM266300	Fernando Marãœ_n	2014-03-18	BOMBACACEAE	Ceiba pentandra
E15908C	KM266301	Fernando Marãœ_n	2014-03-18	BOMBACACEAE	Ceiba pentandra
E15909B	KM266302	Fernando Marãœ_n	2014-03-18	CAESALPINIACEAE	Brownea coccinea
E15909C	KM266303	Fernando Marãœ_n	2014-03-18	CAESALPINIACEAE	Brownea coccinea
E16103A	KM266304	Michelle Legaspi	2014-03-10	APOCYNACEAE	Catharanthus roseus
E16103D	KM266305	Michelle Legaspi	2014-03-10	APOCYNACEAE	Catharanthus roseus
E16105D	KM266308	Michelle Legaspi	2014-03-11	CONVOLVULACEAE	Ipomoea phyllomega
E16107G	KM266310	Michelle Legaspi	2014-03-11	MORACEAE	Castilla tunu
E16116B	KM266311	Michelle Legaspi	2014-03-14	EUPHORBIACEAE	Euphorbia laurifolia
E16119A	KM266312	Michelle Legaspi	2014-03-15	MORACEAE	Pseudolmedia laevis
E16124C	KM266314	Michelle Legaspi	2014-03-16	APOCYNACEAE	Tabernaemontana sananho
E16126A	KM266315	Michelle Legaspi	2014-03-16	APOCYNACEAE	Himatanthus sucuuba
E16128B	KM266317	Michelle Legaspi	2014-03-18	MORACEAE	Pseudolmedia macrophylla
E16128C	KM266318	Michelle Legaspi	2014-03-18	MORACEAE	Pseudolmedia macrophylla
E16128E	KM266319	Michelle Legaspi	2014-03-18	MORACEAE	Pseudolmedia macrophylla
E16129A	KM266320	Michelle Legaspi	2014-03-18	CLUSIACEAE	Garcinia macrophylla
E16129F	KM266321	Michelle Legaspi	2014-03-18	CLUSIACEAE	Garcinia macrophylla
E2124D	KT996027	Pria Anand	2008-03-26	MALPIGHIACEAE	Banisteriopsis caapi
E2128B	KT996028	Pria Anand	2008-03-26	APOCYNACEAE	Tabernaemontana sananho
E2204A	KT996029	Blair Benham-pyle	2008-01-11	GESNERIACEAE	Dramonia killipii
E2204D	KT996030	Blair Benham-pyle	2008-01-11	GESNERIACEAE	Dramonia killipii
E2219A	KT996031	Blair Benham-pyle	2008-03-16	SAPINDACEAE	Paullinia obovata
E2222A	KT996032	Blair Benham-pyle	2008-03-20	STERCULIACEAE	Guazuma ulmifolia
E2506C	KT996033	Kathleen Dantzler	2008-03-11	RUBIACEAE	Palicourca amethystina
E2519D	KT996034	Kathleen Dantzler	2008-03-16	GESNERIACEAE	Besleria
E2520A	KT996035	Kathleen Dantzler	2008-03-16	MYRTACEAE	Psidium acutangulum
E2523B	KT996036	Kathleen Dantzler	2008-03-20	RUBIACEAE	Cinchona pubescens
E2601A	KT996037	Dashawn Hickman	2008-03-11	MORACEAE	Morus insignis
E2612K	KT996039	Dashawn Hickman	2008-03-15	MIMOSAEAE	Inga acrocephala
E2613A	KT996038	Dashawn Hickman	2008-03-15	MORACEAE	Ficus maxima
E2705C	KT996040	Jeffrey Huang	2008-03-15	PIPERACEAE	Piper arboretum
E2705I	KT996041	Jeffrey Huang	2008-03-15	PIPERACEAE	Piper arboretum
E2705J	KT996042	Jeffrey Huang	2008-03-15	PIPERACEAE	Piper arboretum
E2706B	KT996043	Jeffrey Huang	2008-03-15	OSTERACEAE	Ichtyotere terminalis
E2707A	KT996044	Jeffrey Huang	2008-03-25	PIPERACEAE	Piper reticulatum
E2708A	KT996045	Jeffrey Huang	2008-03-16	MIMOSAEAE	Calliandra angustifolia
E2709B	KT996046	Jeffrey Huang	2008-03-16	PIPERACEAE	Piper ostii
E2711A	KT996047	Jeffrey Huang	2008-03-16	MONIMIACEAE	Siparuna aspera
E2712A	KT996048	Jeffrey Huang	2008-03-16	MYRTACEAE	Psidium guajava
E2712B	FJ947050	Jeffrey Huang	2008-03-16	MYRTACEAE	Psidium guajava
E2717A	KT996049	Jeffrey Huang	2008-03-19	POACEAE	Cymbopogon citrates
E2717B	KT996050	Jeffrey Huang	2008-03-19	POACEAE	Cymbopogon citrates
E2908A	KT996051	Farrah Kimovec	2008-03-13	ASTERACEAE	Sonchus oleraceus
E2909E	KT996052	Farrah Kimovec	2008-03-13	EUPHORBIACEAE	Croton coriaceus
E2911C	KT996054	Farrah Kimovec	2008-03-15	COMMELINACEAE	Dicrorisandra ulei
E2911D	KT996055	Farrah Kimovec	2008-03-15	COMMELINACEAE	Dicrorisandra ulei
E2911G	KT996056	Farrah Kimovec	2008-03-15	COMMELINACEAE	Dicrorisandra ulei
E2911H	KT996057	Farrah Kimovec	2008-03-15	COMMELINACEAE	Dicrorisandra ulei
E2917A	KT996053	Farrah Kimovec	2008-03-21	ERYTHROXYLACEAE	Erythroxylum glaucum
E3124F	KT996058	David Koppstein	2008-03-16	MELIACEAE	Guarea pterorachis
E3129F	KT996059	David Koppstein	2008-03-16	SOLANACEAE	Cuatresia riparia
E3302A	KT996060	Daniel Marks	2008-03-11	ASTERACEAE	Munnozia hastifolia
E3311B	KT996061	Daniel Marks	2008-03-15	FABACEAE	Bauhinia brachycalyx
E3311C	KT996062	Daniel Marks	2008-03-15	FABACEAE	Bauhinia brachycalyx
E3311F	KT996063	Daniel Marks	2008-03-15	FABACEAE	Bauhinia brachycalyx
E3314A	KF467025	Daniel Marks	2008-03-20	STERCULIACEAE	Guazuma ulmifolia
E3317B	KF467025	Daniel Marks	2008-03-20	ANNONACEAE	Annona muricata
E3401A	KT996064	Paul Mittermiller	2008-03-11	ASTERACEAE	Mikania cordifolia
E3412F	KT996065	Paul Mittermiller	2008-03-14	FABACEAE	Lonchocarpus glabrescens
E3412G	KT996066	Paul Mittermiller	2008-03-14	FABACEAE	Lonchocarpus glabrescens
E3417B	KT996067	Paul Mittermiller	2008-03-15	URTICACEAE	Urera laciniata
E3425A	KT996068	Paul Mittermiller	2008-03-16	FABACEAE	Erythrina megistophylla
E3430A	KT996069	Paul Mittermiller	2008-03-21	RHAMNACEAE	Gouania polygama
E3432B	KT996070	Paul Mittermiller	2008-03-21	FABACEAE	Erythrina smithiana
E3432C	KT996071	Paul Mittermiller	2008-03-21	FABACEAE	Erythrina smithiana
E3432O	KT996072	Paul Mittermiller	2008-03-21	FABACEAE	Erythrina smithiana
E3506A	KT996073	Salvador Nunez	2008-03-12	SOLANACEAE	Iochroma cyaneum
E3519F	KT996074	Salvador Nunez	2008-03-16	CANNABANACEAE	Cannabis sativa
E3613A	KT996075	Marina Santiago	2008-03-14	MORACEAE	Clarisia racemosa
E3615B	KT996076	Marina Santiago	2008-03-15	COMMELINACEAE	Dichorisandra viei
E3622D	KT996077	Marina Santiago	2008-03-16	MORACEAE	Castilla ulei
E3624A	KT996078	Marina Santiago	2008-03-20	APOCYNACEAE	Tabernaemonana amygdafolia
E3625I	KT996079	Marina Santiago	2008-03-20	APOCYNACEAE	Thevetia peruviana
E4108A	KT996080	Neely Williams	2008-03-12	MELASTOMATACEAE	Meriania maxima
E4123F	KT996081	Neely Williams	2008-03-18	ANACARDIACEAE	Spondias mombin
E4712A	KT996082	Christopher Brusalis	2009-03-12	CECROPIACEAE	Cecropia distachya
E4902C	KT996083	David Colognori	2009-03-09	STERCULIACEAE	Guazuma ulmifolia
E4906A	KT996084	David Colognori	2009-03-12	BIGNONIACEAE	Mansoa alliacea
E4909A	KT996085	David Colognori	2009-03-12	CUCURBITACEAE	Gurania spinulosa
E4911A	KT996086	David Colognori	2009-03-12	MIMOSAEAE	Calliandra angustifolia
E5202H	JX264157.2	Rahul Dalal	2009-03-09	MALVACEAE	Guazuma ulmifolia
E6105B	KT996087	John Robinson	2009-03-09	RUTACEAE	Zanthoxylum setulosum
E6108C	KT996088	John Robinson	2009-03-09	ELAEOCARPACEAE	Muntingia calabura
E6108F	KT996089	John Robinson	2009-03-09	ELAEOCARPACEAE	Muntingia calabura
E6111D	KT996090	John Robinson	2009-03-12	FABACEAE	Machaerium cuspidatum
E6213I	KT996091	Jonathan Russell	2009-03-12	RESIN	Resin resin
E6222B	KT996092	Jonathan Russell	2009-03-14	APOCYNACEAE	Lacmella lactescens
E6231A	LN626660	Jonathan Russell	2009-03-18	ASTERACEAE	Munnozia campii
E6705E	HM999895	Ezra Baraban	2010-03-08	AMARYLLIDACEAE	Eucharis x grandiflora
E6710A	HM999897	Ezra Baraban	2010-03-09	DRYOPTERIDACEAE	Tectaria incisa
E6710B	HM999898	Ezra Baraban	2010-03-09	DRYOPTERIDACEAE	Tectaria incisa
E6712C	HM999899	Ezra Baraban	2010-03-09	LECYTHIDACEAE	Eschweilera integrifolia
E6713E	HM999901	Ezra Baraban	2010-03-09	EUPHORBIACEAE	Acalypha diversifolia
E6717E	HM999902	Ezra Baraban	2010-03-10	LEGUMINOSA	Browneopsis ucayalina
E6730D	HM999904	Ezra Baraban	2010-03-13	BROMELIACEAE	Ananas comosus
E6732E	HM999905	Ezra Baraban	2010-03-13	MORACEAE	Ficus trigona
E6733M	HM999906	Ezra Baraban	2010-03-13	BROMELIACEAE	Vriesea dubia
E6733N	HM999907	Ezra Baraban	2010-03-13	BROMELIACEAE	Vriesea dubia
E6739H	HM999908	Ezra Baraban	2010-03-16	BROMELIACEAE	Pepinia alborubra
E6741A	HM999909	Ezra Baraban	2010-03-18	AMARANTHACEAE	Chenopodium ambrosiodes
E6802C	HQ008887	Shana Berwick	2010-03-08	MORACEAE	Sorocea sprucei
E6808A	HQ008888	Shana Berwick	2010-03-09	HAEMODORACEAE	Xiphidium caeruleum
E6809A	HQ008889	Shana Berwick	2010-03-09	RUBIACEAE	Palicourea conferta
E6813A	HQ008891	Shana Berwick	2010-03-11	ACANTHACEAE	Justicia poeppigiana
E6817G	HQ008896	Shana Berwick	2010-03-11	CLUSIACEAE	Vismia macrophylla
E6820A	HQ008897	Shana Berwick	2010-03-16	ORCHIDACEAE	Odontoglossum praestans
E6820C	HQ008898	Shana Berwick	2010-03-16	ORCHIDACEAE	Odontoglossum praestans
E6826D	HQ008900	Shana Berwick	2010-03-17	GENTIANACEAE	Macrocarpaea sodiroana
E6826G	HQ008902	Shana Berwick	2010-03-17	GENTIANACEAE	Macrocarpaea sodiroana
E7006F	HQ003917	Lauren Eyler	2010-03-08	RUBIACEAE	Alseis eggersii
E7006L	HQ003918	Lauren Eyler	2010-03-08	RUBIACEAE	Alseis eggersii
E7015B	HQ003922	Lauren Eyler	2010-03-11	LEGUMINOSAE	Myroxylon balsamum
E7019A	HQ003923	Lauren Eyler	2010-03-12	LEGUMINOSAE	Inga edulis
E7019C	HQ003924	Lauren Eyler	2010-03-12	LEGUMINOSAE	Inga edulis
E7024B	HQ003925	Lauren Eyler	2010-03-17	RUBIACEAE	Coffea arabica
E7101B	HM852068	Benjamin Gallagher	2010-03-08	MORACEAE	Ficus gomeillera
E7104A	HM852069	Benjamin Gallagher	2010-03-08	CUCURBITACEAE	Momordica charantia
E7105A	HM852070	Benjamin Gallagher	2010-03-08	CUCURBITACEAE	Gurania macrophelia
E7105C	HM852071	Benjamin Gallagher	2010-03-08	CUCURBITACEAE	Gurania macrophelia
E7107A	HM852072	Benjamin Gallagher	2010-03-09	COMBRETACEAE	Laguncularia racemosa
E7109A	HM852073	Benjamin Gallagher	2010-03-09	SAPINDACEAE	Paullinia tumbesensis
E7109D	HM852074	Benjamin Gallagher	2010-03-09	SAPINDACEAE	Paullinia tumbesensis
E7111E	HM852076.2	Benjamin Gallagher	2010-03-11	CUCURBITACEAE	Gurania spinosa
E7115A	HM852077	Benjamin Gallagher	2010-03-11	CARICACEAE	Carica microcarpa
E7123B	HM852078	Benjamin Gallagher	2010-03-13	MORACEAE	Ficus trigona
E7123E	HM852080	Benjamin Gallagher	2010-03-13	MORACEAE	Ficus trigona
E7123I	HM852081	Benjamin Gallagher	2010-03-13	MORACEAE	Ficus trigona
E7124A	HM852082	Benjamin Gallagher	2010-03-15	SOLANACEAE	Solanum betaceum
E7402A	HM855207	Kyra Jefferson-George	2010-03-08	STERCULIACEAE	Guazuma ulmifolia
E7404A	HM807618	Kyra Jefferson-George	2010-03-08	PIPERACEAE	Piper dilatatum
E7405C	HM855219	Kyra Jefferson-George	2010-03-09	COSTACEAE	Costus villosissimus
E7406A	HM855220	Kyra Jefferson-George	2010-03-09	MORACEAE	Clarisia racemosa
E7406B	HM855208	Kyra Jefferson-George	2010-03-09	MORACEAE	Clarisia racemosa
E7406D	HM855209	Kyra Jefferson-George	2010-03-09	MORACEAE	Clarisia racemosa
E7407B	HM855210	Kyra Jefferson-George	2010-03-10	PIPERACEAE	Piper hispidum
E7407C	HM855211	Kyra Jefferson-George	2010-03-10	PIPERACEAE	Piper hispidum
E7409A	HM855212	Kyra Jefferson-George	2010-03-11	CECROPIACEAE	Pourouma tomentosa
E7409F	HM855213	Kyra Jefferson-George	2010-03-11	CECROPIACEAE	Pourouma tomentosa
E7409J	HM855214	Kyra Jefferson-George	2010-03-11	CECROPIACEAE	Pourouma tomentosa
E7409K	HM855215	Kyra Jefferson-George	2010-03-11	CECROPIACEAE	Pourouma tomentosa
E7410A	HM855216	Kyra Jefferson-George	2010-03-11	RUBIACEAE	Calycophyllum spruceanum
E7410B	HM855221	Kyra Jefferson-George	2010-03-11	RUBIACEAE	Calycophyllum spruceanum
E7413E	HM855224	Kyra Jefferson-George	2010-03-12	MORACEAE	Artocarpus altilis
E7414B	HM855217	Kyra Jefferson-George	2010-03-11	CECROPIACEAE	Cecropia distachya
E7421A	HM855218	Kyra Jefferson-George	2010-03-17	ASTERACEAE	Erato vulcanica
E7421B	HM855222	Kyra Jefferson-George	2010-03-17	ASTERACEAE	Erato vulcanica
E7610W	HM992498	Thomas Lazzarini	2010-03-10	POACEAE	Pharus virescens
E7619F	HM992501	Thomas Lazzarini	2010-03-13	LOGANIACEAE	Strychnos erichsonii
E7704A	KT996093	Katelyn Martin	2010-03-08	FLACOURTIACEAE	Casearia aculeata
E7712H	KT996094	Katelyn Martin	2010-03-11	MENISPERMACEAE	Chondodendron tomentosum
E7727C	KT996095	Katelyn Martin	2010-03-17	PAPAVERACEAE	Bocconia integrifolia
E7728I	KT996096	Katelyn Martin	2010-03-17	EUPHORBIACEAE	Euphorbia cotinoides
E7903A	HQ007234	Lisa Pan	2010-03-08	RUBIACEAE	Alseis eggersii
E7903D	HQ007236	Lisa Pan	2010-03-08	RUBIACEAE	Alseis eggersii
E7903E	HQ007238	Lisa Pan	2010-03-08	RUBIACEAE	Alseis eggersii
E7908A	HQ007239	Lisa Pan	2010-03-11	RUBIACEAE	Calycophyllum spruceanum
E7909J	HQ007240	Lisa Pan	2010-03-11	MYRISTICACEAE	Virola parvifolia
E7911C	HQ007241	Lisa Pan	2010-03-12	MYRISTICACEAE	Virola surinamensis
E7913A	HQ007242	Lisa Pan	2010-03-12	BIXACEAE	Bixa orellana
E7914A	HQ007243	Lisa Pan	2010-03-12	CLUSIACEAE	Symphonia globulifera
E7924A	HQ007244	Lisa Pan	2010-03-17	ARACEAE	Anthurium obovatum
E7926F	HQ007246	Lisa Pan	2010-03-17	MYRISTICACEAE	Otoba gordoniifolia
E7926H	KT996097	Lisa Pan	2010-03-17	MYRISTICACEAE	Otoba gordoniifolia
E8003A	HQ008910	Malika Rakhmankulova	2010-03-08	MELIACEAE	Trichilia hirta
E8006G	KT996098	Malika Rakhmankulova	2010-03-08	BURSERACEAE	Bursera graveolens
E8011B	HQ008913	Malika Rakhmankulova	2010-03-09	CAPPARACEAE	Capparis petiolaris
E8012A	HQ008914	Malika Rakhmankulova	2010-03-09	MYRSINACEAE	Stylogyne turbacensis
E8013K	HQ008916	Malika Rakhmankulova	2010-03-10	ARECACEAE	Astrocaryum urostachys
E8015A	HQ008917	Malika Rakhmankulova	2010-03-11	CRASSULACEAE	Bryophyllum pinnatum
E8018A	HQ008918	Malika Rakhmankulova	2010-03-12	MELIACEAE	Guarea guidonia
E8022E	HQ008919	Malika Rakhmankulova	2010-03-11	BIGNONIACEAE	Arrabidaea candicans
E8022K	HQ008920	Malika Rakhmankulova	2010-03-11	BIGNONIACEAE	Arrabidaea candicans
E8023D	HQ008921	Malika Rakhmankulova	2010-03-13	ARECACEAE	Astrocaryum urostachys
E8028E	HQ008924	Malika Rakhmankulova	2010-03-16	CAMPANULACEAE	Centropogon gesneriiformis
E8404F	KT996099	Katherine Szigety	2010-03-08	APOCYNACEAE	Prestonia schumanniana
E8404G	HQ157156	Katherine Szigety	2010-03-08	APOCYNACEAE	Prestonia schumanniana
E8406E	KT996100	Katherine Szigety	2010-03-09	BIGNONIACEAE	Mansoa hymenacea
E8407E	KT996101	Katherine Szigety	2010-03-09	ANACARDIACEAE	Spondias mombin
E8411D	HQ157159	Katherine Szigety	2010-03-11	BIGNONIACEAE	Callichlamys latifolia
E8412G	HQ157160	Katherine Szigety	2010-03-11	APOCYNACEAE	Tabarnaemontana sananho
E8414A	HQ157161	Katherine Szigety	2010-03-12	RUBIACEAE	Hamelia axillaris
E8414B	KT996102	Katherine Szigety	2010-03-12	RUBIACEAE	Hamelia axillaris
E8415B	HM807616	Katherine Szigety	2010-03-12	AQUIFOLIACEAE	Ilex guayusa
E8417A	HQ157162	Katherine Szigety	2010-03-12	MORACEAE	Ficus trigona
E8421A	HQ157166	Katherine Szigety	2010-03-16	GESNERIACEAE	Columnea minutiflora
E8421C	HQ157165	Katherine Szigety	2010-03-16	GESNERIACEAE	Columnea minutiflora
E8421E	HQ157166	Katherine Szigety	2010-03-16	GESNERIACEAE	Columnea minutiflora
E8424B	HQ157167	Katherine Szigety	2010-03-17	ARACEAE	Philodendron hebetatum
E8502C	LN626679	Durga Thakral	2010-03-08	APOCYNACEAE	Tabernaemontana columbiensis
E8504H	HQ117846	Durga Thakral	2010-03-08	BIGNONIACEAE	Tabebuia chrysantha
E8507S	HQ117847	Durga Thakral	2010-03-08	ACANTHACEAE	Aphelandra attenuata
E8511A	HQ117849	Durga Thakral	2010-03-10	GESNERIACEAE	Besleria quadrangulata
E8511C	HQ117850	Durga Thakral	2010-03-10	GESNERIACEAE	Besleria quadrangulata
E8514C	HQ117852	Durga Thakral	2010-03-11	GESNERIACEAE	Besleria quadrangulata
E8514I	HQ117854	Durga Thakral	2010-03-11	GESNERIACEAE	Besleria quadrangulata
E8514K	HQ117856	Durga Thakral	2010-03-11	GESNERIACEAE	Besleria quadrangulata
E8520A	HQ117859	Durga Thakral	2010-03-12	FLACOURTIACEAE	Casearia prunifolia
E8520B	HQ117860	Durga Thakral	2010-03-12	FLACOURTIACEAE	Casearia prunifolia
E8520C	HQ117861	Durga Thakral	2010-03-12	FLACOURTIACEAE	Casearia prunifolia
E8524D	HQ117862	Durga Thakral	2010-03-13	BOMBACACEAE	Ceiba insignis
E8524H	HQ117863	Durga Thakral	2010-03-13	BOMBACACEAE	Ceiba insignis
E8526B	HQ117865	Durga Thakral	2010-03-16	ERICACEAE	Psammisia roseiflora
E8602C	HQ108004	Carolina Portero	2010-03-10	MELASTOMATACEAE	Miconia schunkei
E8605N	HQ108006	Carolina Portero	2010-03-10	PIPERACEAE	Piper hispidum
E8608D	HQ108009	Carolina Portero	2010-03-11	PIPERACEAE	Piper tuberculatum
E8614J	HQ108014	Carolina Portero	2010-03-11	PIPERACEAE	Piper
E8615E	HQ108016	Carolina Portero	2010-03-11	CUCURBITACEAE	Cayaponia glandulosa
E8621F	HQ108017	Carolina Portero	2010-03-11	VIOLACEAE	Leonia crassa
E8636A	HQ108021	Carolina Portero	2010-03-13	SAPOTACEAE	Pouteria caimito
E8700C	JN589801	Zachary Belway	2011-03-06	EUPHORBIACEAE	Ricinus communis
E8702A	JN589802	Zachary Belway	2011-03-06	FABACEAE	Centrolobium paraensce
E8707A	JN589799	Zachary Belway	2011-03-06	MORACEAE	Ficus obtusifolia
E8709A	JN589807	Zachary Belway	2011-03-07	URTICACEAE	Phenax laevigatus
E8709B	JN589808	Zachary Belway	2011-03-07	URTICACEAE	Phenax laevigatus
E8719W	JN589803	Zachary Belway	2011-03-10	SOLONACEAE	Brugmansia candida/insigna hybrid
E8719X	JN589800	Zachary Belway	2011-03-10	SOLONACEAE	Brugmansia candida/insigna hybrid
E8743W	JN589805	Zachary Belway	2011-03-13	EUPHORBIACEAE	Sapium glandulosum
E8747B	JN589809	Zachary Belway	2011-03-14	ZINGIBERACEAE	Alpina purpurata
E8747M	JN589798	Zachary Belway	2011-03-14	ZINGIBERACEAE	Alpina purpurata
E8749O	JN589804	Zachary Belway	2011-03-14	MALPIGHIACEAE	Banisteriopsis muricata
E8819E	JN828796	Aiyana Bobrownicki	2011-03-11	LAURACEAE	Caryodaphnopsis tomentosa
E8828B	JN828794	Aiyana Bobrownicki	2011-03-14	BIGNONIACEAE	Jacaranda copaia
E8902E	JN411806	Indu Chelliah	2011-03-06	MORACEAE	Ficus obtusifolia
E8910A	JN411807	Indu Chelliah	2011-03-07	CAMPANULACEAE	Centropogon glaucotomentosus
E8911A	JN411808	Indu Chelliah	2011-03-08	GESNERIACEAE	Columnea purpurimarginata
E8915B	JN411809	Indu Chelliah	2011-03-12	RUBIACEAE	Calycophyllum spruceanum
E8915D	JN411810	Indu Chelliah	2011-03-12	RUBIACEAE	Calycophyllum spruceanum
E8924C	JN411813	Indu Chelliah	2011-03-14	MORACEAE	Perebea mollis
E8924D	JN411814	Indu Chelliah	2011-03-14	MORACEAE	Perebea mollis
E8925A	JN411815	Indu Chelliah	2011-03-14	RUBIACEAE	Faramea capillipes
E8926C	JN411816	Indu Chelliah	2011-03-14	FLACOURTIACEAE	Mayna grandifolia
E8926D	JN411817	Indu Chelliah	2011-03-14	FLACOURTIACEAE	Mayna grandifolia
E8927C	JN411818	Indu Chelliah	2011-03-14	BIXACEAE	Bixa platycarpa
E9004E	JN601146	Adam Ford	2011-03-06	FABACEAE	Erythrina velutina
E9006D	JN601147	Adam Ford	2011-03-06	EUPHORBIACEAE	Jatropha curcas
E9023A	JN601149	Adam Ford	2011-03-13	CHENOPODIACEAE	Chenopodium ambrosioides
E9027I	JN601150	Adam Ford	2011-03-14	FLACOURTIACEAE	Mayna grandifolia
E9100B	JN615243	Luis Gonzalez	2011-03-06	MORACEAE	Ficus obtusifolia
E9101A	JN615244	Luis Gonzalez	2011-03-06	RUBIACEAE	Coutarea hexandra
E9109B	KT996103	Luis Gonzalez	2011-03-07	RUBIACEAE	Palicourea stipularis
E9110A	JN615245	Luis Gonzalez	2011-03-07	SOLONACEAE	Brugmansia aurea
E9113A	JN615246	Luis Gonzalez	2011-03-10	SOLONACEAE	Brugmansia x insignis
E9116A	JN615239	Luis Gonzalez	2011-03-11	COMMELINACEAE	Dichorisandra ulei
E9116C	JN615240	Luis Gonzalez	2011-03-11	COMMELINACEAE	Dichorisandra ulei
E9118B	JN615241	Luis Gonzalez	2011-03-12	ANNONACEAE	Annona muricata
E9201A	JN662482	Sylvia Jebiwott	2011-03-06	LECYTHIDACEAE	Gustavia angustifolia
E9229B	JN662476	Sylvia Jebiwott	2011-03-11	PIPERACEAE	Piper hispidum
E9238A	JN662480	Sylvia Jebiwott	2011-03-14	ASTERACEAE	Mikania harlingii
E9300A	JN545757	Shan Kuang	2011-03-06	CONVOLVULACEAE	Ipomoea alba
E9303E	JN545759	Shan Kuang	2011-03-06	MALVACEAE	Malvaviscus concinnus
E9303F	JN545760	Shan Kuang	2011-03-06	MALVACEAE	Malvaviscus concinnus
E9303H	JN545761	Shan Kuang	2011-03-06	MALVACEAE	Malvaviscus concinnus
E9321A	JN545762	Shan Kuang	2011-03-10	THELYPTERIDACEAE	Thelypteris lugubriformis
E9321D	JN545765	Shan Kuang	2011-03-10	THELYPTERIDACEAE	Thelypteris lugubriformis
E9322A	JN545766	Shan Kuang	2011-03-11	RUBIACEAE	Palicourea pyramidalis
E9322B	JN545767	Shan Kuang	2011-03-11	RUBIACEAE	Palicourea pyramidalis
E9322C	JN545768	Shan Kuang	2011-03-11	RUBIACEAE	Palicourea pyramidalis
E9329C	JN545770	Shan Kuang	2011-03-12	CHENOPODIACEAE	Chenopodium ambrosioides
E9404C	KT996104	Liya Lomsadze	2011-03-06	SAPINDACEAE	Sapindus saponaria
E9409A	JN559410	Liya Lomsadze	2011-03-07	POACEAE	Chusquea scandens
E9420A	JN559405	Liya Lomsadze	2011-03-11	PIPERACEAE	Piper maranyonense
E9425A	JN559408	Liya Lomsadze	2011-03-12	ACANTHACEAE	Justicia chloanantha
E9427A	JN559407	Liya Lomsadze	2011-03-12	LAURACEAE	Aniba panurensis
E9427B	JN559401	Liya Lomsadze	2011-03-12	LAURACEAE	Aniba panurensis
E9430H	JN559402	Liya Lomsadze	2011-03-14	PIPERACEAE	Piper bellidifolium
E9500-A	JN417225	Joshua Okonkwo	2011-03-06	STERICULIACEAE	Gauzuma ulmifolia
E9509-A	JN417226	Joshua Okonkwo	2011-03-07	GENNERIACEAE	Columnea pricta
E9509-B	JN417227	Joshua Okonkwo	2011-03-07	GENNERIACEAE	Columnea pricta
E9518C	JN417229	Joshua Okonkwo	2011-03-12	EUPHORBIACEAE	Sapium marmieri
E9519E	JN417232	Joshua Okonkwo	2011-03-12	TILIACEAE	Apeiba aspera
E9522B	JN417234	Joshua Okonkwo	2011-03-14	MARANTACEAE	Calathea plurispicata
E9603C	JN564478	Yassmin Parsaei	2011-03-06	FABACEAE	Pithecellobium saman
E9615A	JN564481	Yassmin Parsaei	2011-03-08	GESNERIACEAE	Besleria angustiflora
E9622C	JN564476	Yassmin Parsaei	2011-03-11	DIOSCOREACEAE	Dioscorea trifida
E9626C	JN564487	Yassmin Parsaei	2011-03-11	ARACACEAE	Mauritia flexuosa
E9627A	JN564477	Yassmin Parsaei	2011-03-11	CUCURBITACEAE	Gurania killipii
E9629B	JN564479	Yassmin Parsaei	2011-03-13	LAMIACEAE	Ocimum campechianum
E9708A	KT996105	Derrik Petrin	2011-03-07	ARACEAE	Anthurium lancea
E9715B	KC461140	Derrik Petrin	2011-03-12	POLYGONACEAE	Triplaris dugandii
E9716G	JN546217	Derrik Petrin	2011-03-12	CECROPIACEAE	Cecropia membranacea
E9718A	JN546218	Derrik Petrin	2011-03-13	ACANTHACEAE	Sanchezia ecuadorensis
E9719A	JN546219	Derrik Petrin	2011-03-14	RUBIACEAE	Duroia hirsuta
E9719F	JN546220	Derrik Petrin	2011-03-14	RUBIACEAE	Duroia hirsuta
E9719K	JN546221	Derrik Petrin	2011-03-14	RUBIACEAE	Duroia hirsuta
E9806B	JN541212	Sharif Vakili	2011-03-06	CAESALPINIACEAE	Bauluinia seminarioiâ€¢ã€_â€¢ã€__
E9807C	JN541214	Sharif Vakili	2011-03-06	MALVACEAE	Malvaviscus concinnus
E9808I	JN541216	Sharif Vakili	2011-03-06	URTICACEAE	Urea baccifera
E9811E	JN541218	Sharif Vakili	2011-03-07	POACEAE	Chusquea scandens
E9812B	JN541219	Sharif Vakili	2011-03-07	PTERIDOPHYTA	Cyathea multiflora
E9813A	JN541220	Sharif Vakili	2011-03-07	ONAGRACEAE	Fuchsia hyrida
E9813E	JN541221	Sharif Vakili	2011-03-07	ONAGRACEAE	Fuchsia hyrida
E9822A	JN541222	Sharif Vakili	2011-03-10	CECROPIACEAE	Coussapoa trinervia
E9823C	JN541223	Sharif Vakili	2011-03-10	OLACACEAE	Minquartia guianensisis
E9836A	JN541225	Sharif Vakili	2011-03-14	CUCURBITACEAE	Sechium edule
E9902A	JN637946	Emily Yin	2011-03-06	ANNONACEAE	Annona gabra
E9903A	JN637947	Emily Yin	2011-03-06	CAESALPINIOIDEAE	Cynometra bauhiniifocia
E9908A	JN637949	Emily Yin	2011-03-06	ULMACEAE	Celtis iguahaea
E9921A	JN637951	Emily Yin	2011-03-11	DILLENIACEAE	Guarea guidonia
E9925D	JN637953	Emily Yin	2011-03-12	ANACARDIACEAE	Mayna odorata
E9926A	JN637954	Emily Yin	2011-03-12	ANACARDIACEAE	Spondias mombin
